# Supplementary material for: Establishment of Genome Based Criteria for Classification of the Family Desulfovibrionaceae and Proposal of Two Novel Genera, Alkalidesulfovibrio gen. nov. and Salidesulfovibrio gen. nov
Source: Front Microbiol. 2022 May 25;13:738205. doi: 10.3389/fmicb.2022.738205 (PMC9174804; doi:10.3389/fmicb.2022.738205)
Supplement: Supplementary Table 1 — Isolation information and genomic indices by bacterial strains. [file Table_1.XLSX]

## Sheet: cover
Frontiers in Microbiology
Establishment of genome based criteria for classification of the family Desulfovibrionaceae and proposal of two novel genera, Alkalidesulfovibrio gen. nov. and Salidesulfovibrio gen. nov.
Mi-Jeong Park¹², Yun Jae Kim¹, Myeongkyu Park3, Jihyun Yu¹², Teddy Namirimu¹², Yoo-Rim Roh¹², and Kae Kyoung Kwon¹²*
1Marine Biotechnology Research Center, Korea Institute of Ocean Science & Technology, Busan, Republic of Korea
2Department of Applied Ocean Science, University of Science and Technology, Daejeon, Republic of Korea
3Interdisciplinary Program in Bioinformatics, Seoul National University, Seoul, Republic of Korea
*Correspondence:
Kae Kyoung Kwon
kkkwon@kiost.ac.kr
Keywords: Desulfovbrionaceae, Classification criteria, AAI, RSCU, Genome, Desulfovibrio, Taxogenomics

## Sheet: Supple. Table 1.
Supplementary Table 1. Isolation information and genome statistics of the studied bacterial strains
No.	Genus	Species	Strain	Isolation source	Accession number	No. contigs	N50	CDS	rRNA	tRNA	tmRNA	CRISPR repeat region	G+C content (mol%)	Size (Mb)
		/Subsp.					(kb)
1	"Paradesulfovibrio	onnuriensis"	IOR2T	The ocean vent field	GCA_008001235	1	3887	3562	12	64	1	1	60.5	3.89
2	Pseudodesulfovibrio	senegalensis	DSM 101509T	Marine sediment	GCA_008830225	16	436	3088	4	55	1	1	58.1	3.37
3	"Desulfovibrio	brasiliensis"	JCM 12178T	Sediments of a hypersaline coastal lagoon	GCA_001311825	182	35	3722	3	55	1	3	59.7	3.57
4	Desulfovibrio	oxyclinae	DSM 11498T	Hypersaline cyanobacterial mat	GCA_000375485	32	220	3074	6	53	1	3	59.1	3.32
5	Pseudodesulfovibrio	halophilus	DSM5663T	Solar lake	Gi11426	16	361	3106	12	62	1	0	61	3.38
6	Pseudodesulfovibrio	hydrargyri	BerOc1T	The brackish lagoon sediments	GCA_001874525	5	2803	3686	3	59	1	0	63.8	4.08
7	Pseudodesulfovibrio	mercurii	ND132T	The brackish anaerobic bottom sediments	GCA_000189295	1	3859	3468	6	57	2	1	65.2	3.86
8	Pseudodesulfovibrio	indicus	J2T	Deep-sea serpentinized peridotite	GCA_001563225	1	3967	3620	3	55	1	2	63.5	3.97
9	"Pseudodesulfovibrio	cashew"	SRB007T	Cold-seep sediment	GCA_009762795	1	3910	3536	9	55	1	1	59.9	3.91
10	Pseudodesulfovibrio	profundus	500-1T	Marine sediment, 500 m below sea floor	GCA_900217235	3	4169	4072	9	58	1	0	52.8	4.22
11	Pseudodesulfovibrio	piezophilus	C1TLV30T	Wood falls on deep-sea sediments at a depth of 1693 m	GCA_000341895	1	3646	3322	9	58	1	0	49.9	3.65
12	Pseudodesulfovibrio	aespoeensis	Aspo-2T	Granitic rock aquifer at 600 m depth	GCA_000176915	1	3629	3340	6	55	1	0	62.6	3.63
13	Pseudodesulfovibrio	tunisiensis	RB22T	Exhaust water of a Tunisian oil refinery	GCA_022809775	1	3610	3327	9	63	1	3	59.4	3.61
14	"Maridesulfovibrio	zosterae"	DSM 11974T	Rhizosphere of eel grass Zostera marina	GCA_000425265	15	560	3584	7	65	1	3	41.8	4.09
15	Maridesulfovibrio	salexigens	DSM 2638T	Sling mud	GCA_000023445	1	4290	3842	15	89	1	0	47.1	4.29
16	Maridesulfovibrio	hydrothermalis	AM13T	Deep-sea hydrothermal chimney wall-2600 m	GCA_000331025	2	3703	3238	15	78	1	7	45.2	3.71
17	Maridesulfovibrio	ferrireducens	DSM 16995T	Marine surface sediment	GCA_900101105	12	975	3391	7	57	1	1	42.8	3.87
18	Desulfovibrio	gilichinskyi	K3ST	The permafrost	GCA_900177375	14	655	3540	4	60	1	5	42.3	3.96
19	Maridesulfovibrio	frigidus	DSM 17176T	Marine surface sediment	GCA_000711735	24	324	3680	6	58	1	0	42.8	4.19
20	Maridesulfovibrio	bastinii	DSM 16055T	Oil pipeline water	GCA_000429985	39	221	3441	6	57	1	7	43.1	3.91
21	Paucidesulfovibrio	longus	DSM 6739T	Oil-producing well	GCA_000420485	19	400	3366	4	53	1	2	63.7	3.7
22	Paucidesulfovibrio	gracilis	DSM 16080T	Oil pipeline water	GCA_900167125	53	156	2854	3	53	1	1	58.4	3.18
23	"Aminidesulfovibrio	aminophilus"	DSM 12254T	Anaerobic lagoon of dairy wastewater treatment plant	GCA_000422565	25	310	3236	5	52	1	1	66.2	3.42
24	Humidesulfovibrio	mexicanus	DSM 13116T	Upflow anaerobic sludge blanket reactor	GCA_900188225	15	497	3226	6	54	1	0	65.7	3.54
25	"Desulfovibrio	ferrophilus"	IS5T	Enrichment culture with metallic iron as the only electron donor	GCA_003966735	2	3677	3393	9	61	1	0	56	3.72
26	Desulfocurvus	vexinensis	DSM 17965T	Well water from a deep aquifer	GCA_000519125	57	319	3250	7	65	1	1	69.8	3.63
27	Desulfobaculum	xiamenense	DSM 24233T	Marine mangrove sediment	GCA_011927665	8	1156	3147	4	72	1	2	63.6	3.64
28	Paradesulfovibrio	bizertensis	DSM 18034T	Marine sediment	GCA_900167065	27	321	2918	4	63	1	1	52.2	3.27
29	Desulfohalovibrio	alkalitolerans	DSM 16529T	Metal coupon in corrosion monitoring reactor in District Heating Plant	GCA_000422245	32	202	2916	3	48	1	4	64.5	3.2
30	Desulfohalovibrio	reitneri	L21-Syr-ABT	Suboxic zone of a cyanobacterial mat at the littoral zone of a hypersaline lake	GCA_000711295	5	2532	3206	6	52	1	1	65.5	3.39
31	Desulfocurvibacter	africanus /africanus	DSM 2603T	Well water	GCA_000422545	41	194	3969	3	54	1	0	61.1	4.4
32	Desulfocurvibacter	africanus /africanus	Walvis Bay	Marine mud after eruption of submarine hydrogen sulfide	GCA_000212675	1	4201	3783	9	58	1	0	61.4	4.2
33	Desulfocurvibacter	africanus	PCS	Lactate/sulfate enrichments	GCA_000344315	45	141	3541	3	55	1	0	61.2	3.93
34	Desulfolutivibrio	sulfodosimutans	DSM 3696T	Freshwater mud	GCA_010499425	290	37	3889	3	52	1	0	63.5	4.38
35	Desulfolutivibrio	sulfoxidireducens	DSM 107105T	Pyrite-forming anaerobic enrichment culture inoculated with sewage sludge	GCA_013376475	1	4155	3571	6	53	1	4	64.1	4.16
36	Desulfolutivibrio	sulfoxidireducens	DSM 106783	Pyrite-forming anaerobic enrichment culture inoculated with sewage sludge	GCA_013376495	2	4273	3726	6	51	1	0	63.1	3.91
37	Solidesulfovibrio	alcoholivorans	DSM 5433T	Alcohol industry waste water	GCA_000702665	65	351	4473	5	54	1	1	64.7	5.13
38	Solidesulfovibrio	fructosivorans	JJT	Estuarine sediment	GCA_000179555	75	125	4137	3	48	1	2	63.9	4.67
39	Solidesulfovibrio	carbinolicus	DSM 3852T	Anaerobic waste water treatment plant	GCA_004135975	6	4525	4077	9	60	1	3	64.6	4.69
40	Solidesulfovibrio	magneticus	RS-1T	Freshwater sulfide-rich sediments	GCA_000010665	3	5248	4552	9	53	1	2	62.7	5.32
41	Solidesulfovibrio	aerotolerans	DSM 16695T	Activated sludge	GCA_009856865	162	88	4008	4	54	1	0	61.6	4.62
42	Solidesulfovibrio	carbinoliphilus	FW-101-2B	Uranium(VI)-Contaminated Groundwater	GCA_000177215	3	4103	3729	9	59	1	2	66.4	4.22
43	Fundidesulfovibrio	putealis	DSM 16056T	Water well	GCA_000429325	29	328	4174	6	52	1	1	62.8	4.71
44	"Alteridesulfovibrio	inopinatus"	DSM 10711T	Marine sediment	GCA_000429305	69	208	4973	6	55	1	1	49.2	5.77
45	Oceanidesulfovibrio	indonesiensis	P37SLT	A slop tank from a oil platform	GCA_007625075	330	186	3752	5	52	1	5	60.6	4.29
46	Oceanidesulfovibrio	marinus	P48SEP	A production separator sample from an oil platform	GCA_007625085	390	233	4550	6	55	1	1	62.1	5.13
47	Megalodesulfovibrio	gigas	ATCC 19364T	Water	GCA_000468495	2	3694	3320	3	49	1	1	63.8	3.8
48	Nitratidesulfovibrio	oxamicus	NCIMB 9442T	Mud	GCA_015731765	818	9	3429	7	59	1	2	66.5	4.02
49	Cupidesulfovibrio	liaohensis	XJ01T	Production fluid at oilfield	GCA_011682075	813	9	3598	6	65	1	1	65.8	4.24
50	Nitratidesulfovibrio	vulgaris	Miyazaki F	Degraded paddy field	GCA_000021385	1	4040	3245	12	65	1	1	67.1	4.04
51	Nitratidesulfovibrio	termitidis	HI1	Hindgut of the termite Heterotermes indicola	GCA_000504305	1	4258	3422	12	70	1	4	66.1	4.26
52	Nitratidesulfovibrio	vulgaris	DP4	Heavy metal-impacted lake sediment	GCA_000015485	2	3463	3136	16	68	1	1	63.2	3.66
53	Nitratidesulfovibrio	vulgaris	NBRC 13699	Chicken feed	GCA_006539305	26	214	2911	2	57	1	0	63.2	3.34
54	Nitratidesulfovibrio	vulgaris	RCH1	Chromium contaminated aquifer	GCA_000166115	2	3532	3244	16	68	1	1	63.3	3.73
55	Nitratidesulfovibrio	vulgaris	HildenboroughT	Wealden clay	GCA_000195755	2	3571	3305	16	68	1	1	63.3	3.77
56	Bilophila	wadsworthia	4_1_30	Feces(Host: Homo sapiens)	GCA_000224655	69	1254	4049	4	57	1	4	59.4	4.62
57	Bilophila	wadsworthia	ATCC 49260T	Human perforated appendiceal abscess	GCA_000701705	198	46	4168	5	56	1	3	59.2	4.63
58	Bilophila	wadsworthia	3_1_6	Feces(Host: Homo sapiens)	GCA_000185705	4	3169	3778	12	69	1	4	59.3	4.39
59	Bilophila	wadsworthia	MGYG-HGUT-01359	Human gut	GCA_902374275	4	3169	3778	12	69	1	4	59.3	4.39
60	Lawsonia	intracellularis	Ni/JPN	Host:Sus scrofa	GCA_003312265	6	702	1420	3	42	1	0	32.9	1.69
61	Lawsonia	intracellularis	Ib2/JPN	Host:Sus scrofa	GCA_003312305	6	701	1419	3	42	1	0	32.9	1.69
62	Lawsonia	intracellularis	E40504	Host: horse	GCA_001975945	33	108	1407	3	42	1	0	33.1	1.69
63	Lawsonia	intracellularis	Fu/JPN	Host:Sus scrofa	GCA_003312285	6	702	1415	3	42	1	0	32.9	1.69
64	Lawsonia	intracellularis	PHE/MN1-00	Intestinal mucosal lesions	GCA_000055945	4	1458	1435	6	44	1	0	33.1	1.72
65	Lawsonia	intracellularis	N343	A sow with hemorrhagic proliferative enteropathy	GCA_000331715	4	1458	1432	6	44	1	0	33.1	1.72
66	"Mailhella	massiliensis"	Marseille-P3199T	Stool sample in the hospital	GCA_900155525	28	980	2967	4	69	1	1	59.1	3.47
67	Desulfovibrio	piger	ATCC 29098T	Feces, human	GCA_000156375	47	492	2481	4	66	1	2	63	2.87
68	Desulfovibrio	piger	FI11049	The feces of an ulcerative colitis patient	GCA_900116045	1	2808	2398	21	79	1	1	64.2	2.81
69	"Ca. Desulfovibrio	trichonymphae"	Rs-N31T	A protist cell in the termite gut	GCA_002355955	1	1410	1337	6	50	1	1	54.8	1.41
70	"Ca. Desulfovibrio	kirbyi"	ZnDsv-02	Host: Trichonympha collaris	GCA_013374015	43	91	1508	3	48	1	1	53.6	1.61
71	"Desulfovibrio	fairfieldensis"	CCUG 45958	Human blood, chills, fever	GCA_001553605	1	3699	3126	9	56	1	0	60.9	3.7
72	Desulfovibrio	legallii	H1T	Anaerobic wastewater digestor	GCA_004309735	35	221	2238	6	49	1	3	62.9	2.68
73	Desulfovibrio	legallii	AM18-2	Feces(host:Homo sapiens)	GCA_003470605	51	118	2262	3	47	1	0	62.9	2.66
74	Desulfovibrio	legallii	KHC7	The rumen	GCA_900102485	36	124	2275	1	49	1	1	64.8	2.7
75	Desulfovibrio	desulfuricans	DSM 642T	Tar and sand mix around corroded gas main	GCA_000420465	20	379	2867	4	53	1	1	57.4	3.39
76	Desulfovibrio	desulfuricans	IC1	Sulfidic mud	GCA_004801255	1	3251	2689	9	55	1	2	59.1	3.25
77	Desulfovibrio	intestinalis	DSM 11275T	Hindgut of termite Mastotermes darwiniensis	GCA_014202345	16	386	2833	5	49	1	0	54.9	3.44
78	Desulfovibrio	desulfuricans	ATCC 27774	Rumen of sheep	GCA_000022125	1	2873	2394	9	52	1	1	58.1	2.87
79	"Frigididesulfovibrio	cuneatus"	DSM 11391T	Littoral sediment	GCA_000430005	76	110	2813	2	46	1	0	53.5	3.36
80	"Frigididesulfovibrio	litoralis"	DSM 11393T	Littoral sediment	GCA_900143255	27	367	2341	3	43	1	0	36.9	2.74
81	"Psychrodesulfovibrio	psychrotolerans"	JS1T	Mud sample	GCA_013340305	47	370	3289	3	59	1	1	59.3	3.79
82	Desulfovibrio	subterraneus	HN2T	A deep siliceous mudstone formation	GCA_013340285	18	909	3605	7	60	1	0	56.7	4.11
83	Halodesulfovibrio	aestuarii	DSM 10141	Marine sediment	GCA_000422525	14	687	2937	9	85	1	0	45	3.4
84	Halodesulfovibrio	aestuarii	ATCC 29578T	Shoal mud	GCA_000384815	21	1044	3124	6	94	1	0	45.1	3.55
85	Halodesulfovibrio	marinisediminis	DSM 17456T	Anoxic coastal sediment, highly eutrophic area	GCA_900129975	13	755	3190	8	91	1	0	45	3.71
86	Halodesulfovibrio	spirochaetisodalis	JC271	Soil	GCA_001672295	59	114	3142	47	122	1	0	46.2	3.61
87	Oleidesulfovibrio	alaskensis	G20	Oil well corrosion site	GCA_000012665	1	3730	3341	12	70	1	1	57.8	3.73
88	Oleidesulfovibrio	alaskensis	DSM 16109T	Gravel material from soured oil reservoir	GCA_000482745	26	343	3192	4	61	1	0	58	3.55
	blue ; non validated species
	green backgroud ; invalidated genera

## Sheet: Supple. Table 2.
Supplementary Table 2. The universal protein markers using for multi-locus sequence alignments
p0000	isoleucine--tRNA ligase
p0001	hypothetical protein
p0002	Adenosinetriphosphatase
p0003	DNA-directed RNA polymerase subunit beta'
p0004	selenocysteine-specific translation elongation factor
p0005	isoleucine--tRNA ligase
p0006	cysteine--tRNA ligase
p0007	phosphopyruvate hydratase
p0008	NEQ308
p0009	signal recognition particle receptor subunit alpha
p0010	DNA-directed RNA polymerase subunit beta
p0011	alanine--tRNA ligase
p0012	DNA-3-methyladenine glycosylase I
p0013	CTP synthase
p0014	serine hydroxymethyltransferase
p0015	Chaperone protein HscA homolog
p0016	DNA gyrase/topoisomerase IV subunit A
p0017	ATP-binding protein
p0018	triose-phosphate isomerase
p0019	hypothetical protein
p0020	threonine--tRNA ligase
p0021	excinuclease ABC subunit B
p0022	amino acid ABC transporter ATP-binding protein
p0023	translation initiation factor IF-2
p0024	transketolase
p0025	HAD-IC family P-type ATPase
p0026	J domain-containing protein
p0027	leucine--tRNA ligase
p0028	MCM family protein
p0029	Inosine-5'-monophosphate dehydrogenase
p0030	endonuclease Q family protein
p0031	Pyruvate kinase
p0032	GTP-sensing transcriptional pleiotropic repressor CodY
p0033	NAD(P)/FAD-dependent oxidoreductase
p0034	methionine adenosyltransferase
p0035	NAD-dependent DNA ligase
p0036	ATP-grasp domain-containing protein
p0037	thermosome subunit
p0038	50S ribosomal protein L3
p0039	ATP-dependent Clp protease ATP-binding subunit
p0040	PolC-type DNA polymerase III
p0041	phosphoribosylaminoimidazolesuccinocarboxamide synthase
p0042	N(6)-L-threonylcarbamoyladenine synthase Kae1
p0043	PCRF domain-containing protein
p0044	recombinase RecA
p0045	GTP-binding protein LepA
p0046	Holliday junction branch migration protein RuvA
p0047	DNA polymerase III, subunit gamma and tau
p0048	aspartate--tRNA ligase
p0049	radical SAM protein
p0050	YchF family ATPase
p0051	adenylosuccinate synthetase
p0052	cell division FtsZ family protein
p0053	pyruvate carboxylase subunit B
p0054	glutamate--tRNA ligase
p0055	RNA polymerase sigma factor
p0056	HNH endonuclease
p0057	(d)CMP kinase
p0058	carbamoyl phosphate synthase small subunit
p0059	phenylalanine--tRNA ligase subunit alpha
p0060	AAA family ATPase
p0061	preprotein translocase subunit SecY
p0062	50S ribosomal protein L1
p0063	DNA primase
p0064	ATP-dependent DNA helicase RecG
p0065	30S ribosomal protein S2
p0066	peptide chain release factor 2
p0067	30S ribosomal protein S3
p0068	GIY-YIG nuclease family protein
p0069	bifunctional 5,10-methylenetetrahydrofolate dehydrogenase/5,10-methenyltetrahydrofolate cyclohydrolase
p0070	Hypothetical protein
p0071	bifunctional 3'-5' exonuclease/DNA polymerase
p0072	phenylalanine--tRNA ligase subunit beta
p0073	aspartate aminotransferase family protein
p0074	DEAD/DEAH box helicase
p0075	methionine--tRNA ligase
p0076	conserved membrane protein
p0077	3D-(3,5/4)-trihydroxycyclohexane-1,2-dione acylhydrolase (decyclizing)
p0078	ATP-dependent Clp protease ATP-binding subunit ClpX
p0079	chromosomal replication initiator protein DnaA
p0080	aspartyl/glutamyl-tRNA amidotransferase subunit B
p0081	DNA-directed RNA polymerase subunit alpha
p0082	queuine tRNA-ribosyltransferase
p0083	ATP-dependent Clp protease proteolytic subunit
p0084	ribose-phosphate pyrophosphokinase
p0085	UDP-N-acetylglucosamine 1-carboxyvinyltransferase
p0086	F0F1 ATP synthase subunit delta
p0087	amidophosphoribosyltransferase
p0088	ATP synthase ab domain protein
p0089	D-hexose-6-phosphate mutarotase
p0090	ATP-binding cassette domain-containing protein
p0091	allophanate hydrolase
p0092	hypothetical protein
p0093	3-isopropylmalate dehydratase small subunit
p0094	DUF2156 domain-containing protein
p0095	cystathionine beta-lyase
p0096	VTT domain-containing protein
p0097	beta-ketoacyl-[acyl-carrier-protein] synthase family protein
p0098	Msr family ABC-F type ribosomal protection protein
p0099	50S ribosomal protein L5
p0100	hypothetical protein
p0101	phosphate ABC transporter ATP-binding protein
p0102	Argininosuccinate lyase
p0103	transcription termination/antitermination protein NusA
p0104	aspartate carbamoyltransferase regulatory subunit
p0105	indole-3-glycerol phosphate synthase TrpC
p0106	histidinol-phosphate transaminase
p0107	bifunctional phosphoribosyl-AMP cyclohydrolase/phosphoribosyl-ATP diphosphatase HisIE
p0108	peroxiredoxin
p0109	DNA mismatch repair protein MutS-like protein
p0110	UMP kinase
p0111	4-hydroxy-3-methylbut-2-enyl diphosphate reductase
p0112	GTP-binding protein TypA
p0113	23S rRNA (adenine(2503)-C(2))-methyltransferase RlmN
p0114	PLP-dependent cysteine synthase family protein
p0115	ABC transporter permease
p0116	tRNA 2-thiouridine(34) synthase MnmA
p0117	AICARFT/IMPCHase bienzyme family
p0118	UDP-galactopyranose mutase
p0119	DNA repair protein RadA
p0120	patatin-like phospholipase family protein
p0121	delta-aminolevulinic acid dehydratase
p0122	aminotransferase
p0123	Abi family protein
p0124	transcription termination factor Rho
p0125	AAA family ATPase
p0126	anthranilate phosphoribosyltransferase
p0127	DAK2 domain-containing protein
p0128	phosphoribosylglycinamide formyltransferase
p0129	riboflavin synthase
p0130	NAD(P)H-dependent oxidoreductase
p0131	ABC transporter ATP-binding protein
p0132	type I methionyl aminopeptidase
p0133	ATP-binding protein
p0134	dTDP-4-dehydrorhamnose 3,5-epimerase
p0135	3-oxoacyl-ACP reductase FabG
p0136	GDP-mannose 4,6-dehydratase
p0137	50S ribosome-binding GTPase
p0138	LON peptidase substrate-binding domain-containing protein
p0139	carboxylating nicotinate-nucleotide diphosphorylase
p0140	ParA family protein
p0141	aldehyde dehydrogenase family protein
p0142	S-adenosylmethionine:tRNA ribosyltransferase-isomerase
p0143	aminotransferase class V-fold PLP-dependent enzyme
p0144	primosomal protein N'
p0145	cell shape determining protein, MreB/Mrl family
p0146	PhoH family protein
p0147	fumarate hydratase
p0148	phosphoadenosine phosphosulfate reductase family protein
p0149	putative alcohol dehydrogenase
p0150	Conserved hypothetical protein
p0151	ABC-type antimicrobial peptide transport system, ATPase component
p0152	glutamine synthetase
p0153	ketoacyl-ACP synthase III
p0154	argininosuccinate synthase
p0155	Fe-S-containing hydro-lyase
p0156	cytochrome c biogenesis protein CcdA
p0157	diaminopimelate decarboxylase
p0158	non-ribosomal peptide synthetase
p0159	HAD family phosphatase
p0160	phosphoglucomutase
p0161	phosphate propanoyltransferase
p0162	GTP-binding protein
p0163	DNA mismatch repair endonuclease MutL
p0164	glycerol-3-phosphate dehydrogenase/oxidase
p0165	D-alanine--D-alanine ligase
p0166	RNB domain-containing ribonuclease
p0167	oxidoreductase NAD-binding domain protein
p0168	thiamine phosphate synthase
p0169	bifunctional phosphopantothenoylcysteine decarboxylase/phosphopantothenate--cysteine ligase CoaBC
p0170	tandem-95 repeat protein
p0171	isocitrate/isopropylmalate dehydrogenase family protein
p0172	penicillin-binding protein
p0173	NAD binding domain of 6-phosphogluconate dehydrogenase family protein
p0174	GTP-binding protein
p0175	P-loop NTPase
p0176	23S rRNA pseudouridine(955/2504/2580) synthase RluC
p0177	ferrous iron transport protein B
p0178	2-C-methyl-D-erythritol 2,4-cyclodiphosphate synthase
p0179	PASTA domain-containing protein
p0180	(2Z,6E)-farnesyl diphosphate synthase
p0181	ATP-binding cassette domain-containing protein
p0182	hypothetical protein
p0183	hypothetical protein
p0184	Fe-S cluster assembly protein SufD
p0185	transaldolase
p0186	efflux RND transporter permease subunit
p0187	succinyl-CoA synthetase subunit alpha
p0188	oxidoreductase
p0189	DHH family phosphoesterase
p0190	MiaB/RimO family radical SAM methylthiotransferase
p0191	NTP transferase domain-containing protein
p0192	ABC transporter ATP-binding protein
p0193	putative chorismate synthase
p0194	YebC/PmpR family DNA-binding transcriptional regulator
p0195	metal-dependent hydrolase
p0196	2-isopropylmalate synthase
p0197	NTP transferase domain-containing protein
p0198	succinate--CoA ligase subunit beta
p0199	acetyl-CoA C-acyltransferase
p0200	S-adenosyl-methyltransferase MraW
p0201	hypothetical protein
p0202	hypothetical protein
p0203	acetoacetate--CoA ligase
p0204	phosphoribosylformylglycinamidine synthase
p0205	lipoate--protein ligase
p0206	hypothetical protein
p0207	asparagine synthetase A
p0208	NCS2 family permease
p0209	ribulose-phosphate 3-epimerase
p0210	16S rRNA (cytosine(967)-C(5))-methyltransferase
p0211	serine/threonine dehydratase
p0212	protein translocase subunit SecD
p0213	(E)-4-hydroxy-3-methylbut-2-enyl-diphosphate synthase
p0214	ATP-dependent 6-phosphofructokinase
p0215	adenosylhomocysteinase
p0216	glycine cleavage system P protein, subunit 1
p0217	Ppx/GppA phosphatase family protein
p0218	Ribonuclease E
p0219	ammonium transporter related protein
p0220	NADH dehydrogenase (quinone)
p0221	putative transcriptional accessory protein
p0222	FAD-dependent oxidoreductase
p0223	methyl-accepting chemotaxis protein
p0224	exodeoxyribonuclease VII large subunit
p0225	glutaconyl-CoA decarboxylase subunit alpha
p0226	UDP-glucose/GDP-mannose dehydrogenase family protein
p0227	DegT/DnrJ/EryC1/StrS family aminotransferase
p0228	cobalt ABC transporter, ATP-binding protein
p0229	bifunctional glutamate N-acetyltransferase/amino-acid acetyltransferase ArgJ
p0230	acetyl-CoA carboxylase carboxyl transferase subunit alpha/beta
p0231	bifunctional homocysteine S-methyltransferase/methylenetetrahydrofolate reductase
p0232	Rod shape-determining protein RodA
p0233	aspartokinase III
p0234	ribonucleotide-diphosphate reductase subunit alpha
p0235	1-acyl-sn-glycerol-3-phosphate acyltransferase
p0236	Phosphoglycerate mutase
p0237	DNA polymerase III subunit epsilon
p0238	triosephosphate isomerase
p0239	dihydrouridine synthase DuS
p0240	nitrite reductase large subunit
p0241	glutamate 5-kinase
p0242	ribonuclease J
p0243	histidine--tRNA ligase
p0244	NADP-specific glutamate dehydrogenase
p0245	AMP-binding protein
p0246	putative TPP-dependent acetoin dehydrogenase complex, E1 component, alpha subunit
p0247	4-alpha-glucanotransferase
p0248	homoserine dehydrogenase
p0249	putative peptidase B
p0250	aminomethyl-transferring glycine dehydrogenase subunit GcvPA
p0251	4Fe-4S binding protein
p0252	ATP-binding protein
p0253	acetyl-CoA carboxylase beta subunit
p0254	HDIG domain-containing protein
p0255	nucleotidyltransferase
p0256	formate--tetrahydrofolate ligase
p0257	DUF1542 domain-containing protein
p0258	tyrosine--tRNA ligase
p0259	amidohydrolase
p0260	bifunctional diaminohydroxyphosphoribosylaminopyrimidine deaminase/5-amino-6-(5-phosphoribosylamino)uracil reductase RibD
p0261	polysaccharide biosynthesis protein
p0262	hydrogenase membrane subunit
p0263	alanine racemase
p0264	(d)CMP kinase
p0265	acyl-CoA dehydrogenase
p0266	peptide chain release factor 3
p0267	2-oxo acid dehydrogenase subunit E2
p0268	Aspartate carbamoyltransferase
p0269	citrate synthase
p0270	ABC transporter ATP-binding protein
p0271	acetylglutamate kinase
p0272	ABC transporter, ATP-binding protein
p0273	NADH-quinone oxidoreductase subunit NuoI
p0274	glycosyl hydrolase family 2
p0275	precorrin-3B C(17)-methyltransferase
p0276	Hpt domain-containing protein
p0277	sodium:alanine symporter family protein
p0278	hydratase
p0279	glucose-1-phosphate adenylyltransferase subunit GlgD
p0280	trypsin-like peptidase domain-containing protein
p0281	alpha-1,4-glucan--maltose-1-phosphate maltosyltransferase
p0282	phosphate acetyltransferase
p0283	XTP/dITP diphosphatase
p0284	NTP transferase domain-containing protein
p0285	AarF/ABC1/UbiB kinase family protein
p0286	uracil phosphoribosyltransferase
p0287	cysteine/glutathione ABC transporter ATP-binding protein/permease CydC
p0288	aminodeoxychorismate/anthranilate synthase component II
p0289	adenylosuccinate lyase
p0290	FAD-binding oxidoreductase
p0291	phosphoenolpyruvate synthase
p0292	Ppx/GppA family phosphatase
p0293	serine/threonine transporter SstT
p0294	glycine--tRNA ligase subunit alpha
p0295	biotin synthase BioB
p0296	4Fe-4S binding protein
p0297	Porphobilinogen deaminase, dipyromethane cofactor binding domain protein
p0298	lasso peptide isopeptide bond-forming cyclase
p0299	UDP-N-acetylmuramoyl-L-alanine--D-glutamate ligase
p0300	adenylate kinase
p0301	ATP-dependent clp protease ATP-binding subunit clpA
p0302	SNF2 helicase associated domain-containing protein
p0303	Smr/MutS family protein
p0304	cell division protein FtsA
p0305	NAD(P) transhydrogenase subunit alpha
p0306	ABC transporter permease
p0307	phenylacetate--CoA ligase
p0308	uroporphyrinogen decarboxylase
p0309	ATP-dependent protease ATPase subunit HslU
p0310	tryptophan--tRNA ligase
p0311	transcription factor FapR
p0312	cbb3-type cytochrome c oxidase subunit I
p0313	arginine--tRNA ligase
p0314	cytochrome ubiquinol oxidase subunit I
p0315	ABC transporter ATP-binding protein
p0316	arginine--tRNA ligase
p0317	DNA polymerase IV
p0318	phosphomannomutase/phosphoglucomutase
p0319	3-deoxy-8-phosphooctulonate synthase
p0320	molybdopterin-guanine dinucleotide biosynthesis protein B
p0321	predicted inorganic ion transporter
p0322	hypothetical protein
p0323	anthranilate synthase component I family protein
p0324	TerC family protein
p0325	ABC transporter ATP-binding protein
p0326	class II fructose-bisphosphate aldolase family protein
p0327	class I SAM-dependent RNA methyltransferase
p0328	bis(5'-nucleosyl)-tetraphosphatase
p0329	ABC transporter permease
p0330	glutaminyl-tRNA synthetase
p0331	putative collagenase family protease
p0332	LL-diaminopimelate aminotransferase
p0333	deoxyribose-phosphate aldolase
p0334	beta-phosphoglucomutase
p0335	peptidase, S41 family
p0336	AAA family ATPase
p0337	nitronate monooxygenase
p0338	ABC transporter ATP-binding protein
p0339	glutamyl-tRNA reductase
p0340	xanthine/uracil/vitamin C permease
p0341	nicotinate phosphoribosyltransferase
p0342	Flp pilus assembly complex ATPase component TadA
p0343	carboxylating nicotinate-nucleotide diphosphorylase
p0344	phospho-N-acetylmuramoyl-pentapeptide-transferase
p0345	flagellar biosynthesis protein FlhA
p0346	thymidine phosphorylase family protein
p0347	glycosyltransferase family 2 protein
p0348	ATP synthase F1 subunit gamma
p0349	SLC13 family permease
p0350	energy-coupling factor transporter ATPase
p0351	ABC transporter substrate-binding protein
p0352	aldehyde dehydrogenase
p0353	response regulator
p0354	tRNA (adenosine(37)-N6)-dimethylallyltransferase Mia
p0355	V-type ATP synthase subunit B
p0356	KpsF/GutQ family sugar-phosphate isomerase
p0357	NADH-quinone oxidoreductase subunit N
p0358	deoxyribodipyrimidine photo-lyase
p0359	uroporphyrinogen-III synthase
p0360	glycosyltransferase, group 4 family
p0361	thiamine phosphate synthase
p0362	isocitrate dehydrogenase
p0363	2-oxoglutarate dehydrogenase E1 component
p0364	branched-chain amino acid ABC transporter permease
p0365	thymidylate synthase
p0366	homoserine kinase
p0367	imidazolonepropionase
p0368	ATP-grasp domain-containing protein
p0369	putative RNA polymerase sigma-54 factor
p0370	RNase adapter RapZ
p0371	aminotransferase class I and II
p0372	methionine synthase
p0373	5-(carboxyamino)imidazole ribonucleotide synthase
p0374	4Fe-4S dicluster domain-containing protein
p0375	ABC transporter ATP-binding protein
p0376	CinA family nicotinamide mononucleotide deamidase-related protein
p0377	phosphoenolpyruvate carboxykinase
p0378	200 kDa antigen p200, putative
p0379	quinone-dependent dihydroorotate dehydrogenase
p0380	branched-chain amino acid aminotransferase
p0381	SulP family inorganic anion transporter
p0382	ABC transporter permease
p0383	3-phosphoserine/phosphohydroxythreonine aminotransferase
p0384	NADP-dependent phosphogluconate dehydrogenase
p0385	Mur ligase
p0386	proline dehydrogenase family protein
p0387	2,3-bisphosphoglycerate-dependent phosphoglycerate mutase
p0388	Fe2+/Zn2+ uptake regulation protein
p0389	30S ribosomal protein S7
p0390	prephenate dehydrogenase
p0391	iron-containing alcohol dehydrogenase
p0392	ATP-binding cassette domain-containing protein
p0393	superoxide dismutase
p0394	urocanate hydratase
p0395	heavy metal translocating P-type ATPase
p0396	4-alpha-glucanotransferase
p0397	16S rRNA (cytidine(1402)-2'-O)-methyltransferase
p0398	ATP-dependent DNA helicase RecQ
p0399	UDP-N-acetylglucosamine--N-acetylmuramyl-(pentapeptide) pyrophosphoryl-undecaprenol N-acetylglucosamine transferase

## Sheet: Supple. Table 3.
Supplementary Table 3. AAI values between genomes.
AAI	1	2	3	4	5	6	7	8	9	10	11	12	13	14	15	16	17	18	19	20	21	22	23	24	25	26	27	28	29	30	31	32	33	34	35	36	37	38	39	40	41	42	43	44	45	46	47	48	49
1		70.76	64.17	63.84	63.76	62.63	62.72	63.12	62.86	62.32	62.34	63	63.41	55.95	56.8	56.39	56.05	56.34	55.34	55.87	58.04	58.02	57.35	55.03	54.11	53.49	53.89	53.3	53.46	53.32	53.56	53.63	53.49	52.33	52.56	52.48	51.53	51.45	51.34	51.08	51.43	51.59	51.25	51.53	51.87	51.8	51.28	52.91	52.31
2	70.76		63.88	63.5	63.44	62.42	62.44	62.55	62.54	61.98	62.24	62.9	63.4	56.19	56.69	56.25	56.12	56.2	55.21	55.62	58.52	58.73	57.83	55.61	54.37	54.22	54.04	52.87	53.41	53.69	53.55	53.8	53.53	52.37	52.79	52.79	51.51	51.97	51.46	51.18	51.6	51.75	51.38	51.89	52.26	51.99	50.95	52.94	52.72
3	64.17	63.88		75.34	75.68	61.66	61.45	61.9	61.88	61.8	61.49	61.57	62.82	55.49	56.14	56.28	56.08	55.79	54.97	55.57	57.98	57.78	57.02	55.1	54.02	53.85	53.45	52.62	53.56	53.59	53.66	53.72	53.86	52.54	52.83	52.74	51.64	51.9	51.56	51.57	51.71	51.56	51.2	51.95	52.41	52.14	51.17	52.46	52.53
4	63.84	63.5	75.34		93	61.19	61.03	61.29	61.78	61.6	61.55	61.4	62.16	55.45	56	55.69	55.51	54.96	54.95	55.62	57.67	57.52	56.95	54.81	53.86	53.72	53.33	52.85	53.26	53.92	53.28	53.61	53.47	51.98	52.3	52.16	51.72	52.16	51.49	51.57	51.65	51.72	51.38	51.59	52.51	51.93	51.01	52.51	52.29
5	63.76	63.44	75.68	93		61.36	61.14	61.57	61.78	61.37	61.07	61.77	62.52	55.34	56.11	55.75	55.77	55.26	55	55.91	57.93	57.77	57.11	55.08	53.72	53.84	53.58	52.91	53.33	53.9	53.45	53.72	53.6	52.28	52.61	52.55	51.89	51.7	51.68	51.68	51.82	51.9	51.47	51.87	52.38	52.17	51.17	52.9	52.78
6	62.63	62.42	61.66	61.19	61.36		86.25	80.84	72.13	69.95	69.97	70.11	65.82	55.96	55.95	55.52	55.74	56.17	54.99	56.28	58.12	57.59	57.31	54.96	53.87	54.02	53.78	52.47	53.38	52.99	53.18	53.34	53.24	52.61	53.09	52.98	52.15	51.53	51.91	51.59	51.67	52.25	51.69	52.84	52.28	52.72	51.57	52.81	52.33
7	62.72	62.44	61.45	61.03	61.14	86.25		81.17	71.86	69.42	69.48	70.43	66.24	55.59	55.55	55.53	55.62	55.6	54.67	55.54	58.41	57.95	57.95	55.27	53.87	54.27	53.94	52.46	53.74	52.96	53.32	53.47	53.37	52.55	52.96	52.93	52	52.27	51.69	51.53	51.81	52.31	51.45	52.1	51.97	52.01	51.38	52.79	52.44
8	63.12	62.55	61.9	61.29	61.57	80.84	81.17		72.15	70.04	70.09	70.41	66.08	55.63	55.76	55.6	55.69	55.37	54.91	55.54	58.54	57.85	57.47	55	54.02	54.41	53.57	52.41	53.32	52.89	52.87	53.22	53.12	52.46	52.77	52.81	52.13	51.96	51.65	51.67	51.78	51.99	51.57	52.13	52	51.9	51.34	52.66	52.35
9	62.86	62.54	61.88	61.78	61.78	72.13	71.86	72.15		73.81	73.2	71.64	66.3	56.4	56.32	55.92	56.03	56.29	55.23	56.39	58.21	57.49	57.1	54.84	53.74	53.64	53.57	52.63	53.5	53.04	53.29	53.42	53.21	52.09	52.41	52.53	51.88	51.9	51.65	51.68	51.7	52.07	51.46	52.41	52.04	52.39	51.37	52.65	52.39
10	62.32	61.98	61.8	61.6	61.37	69.95	69.42	70.04	73.81		73.26	71.18	65.6	55.3	55.97	55.8	55.5	54.98	54.84	54.71	58.71	57.01	56.27	53.85	53.87	54.77	53.08	52.27	54.13	54.15	52.17	52.28	52.23	51.47	51.78	51.69	50.62	50.95	50.75	50.54	50.83	51	50.66	51.08	52.1	52.59	50.21	51.78	51.56
11	62.34	62.24	61.49	61.55	61.07	69.97	69.48	70.09	73.2	73.26		70.94	65.55	55.83	55.72	55.71	55.56	55.84	55.11	55.69	57.05	56.87	56.2	53.96	53.4	52.55	52.55	52.57	52.64	52.49	52.74	52.94	52.97	51.49	51.76	51.68	50.94	51.04	51.05	50.82	51.18	51.17	50.9	51.89	51.58	51.33	50.5	52.33	51.9
12	63	62.9	61.57	61.4	61.77	70.11	70.43	70.41	71.64	71.18	70.94		66.48	55.22	55.13	55.73	55.44	55.07	54.68	54.49	59.64	57.51	57.99	55.5	54.1	56.22	53.76	52.27	55.02	54.49	53.6	53.81	53.56	52.89	53.18	53.26	51.91	51.87	52.1	51.93	51.83	52.33	51.56	51.26	52.36	53.05	51.58	53.01	52.84
13	63.41	63.4	62.82	62.16	62.52	65.82	66.24	66.08	66.3	65.6	65.55	66.48		55.64	56.3	56.32	56.36	55.73	55	55.66	58.46	58.81	58.48	55.73	54.51	53.82	54.93	53.78	53.44	53.31	53.24	53.48	53.57	52.6	53.33	53.14	52	51.79	51.5	51.48	51.66	51.81	51.39	51.67	51.85	51.9	51.2	52.86	52.68
14	55.95	56.19	55.49	55.45	55.34	55.96	55.59	55.63	56.4	55.3	55.83	55.22	55.64		77.18	79.59	74.4	73.43	72.74	65.58	54.79	54.68	54.32	52.86	53.23	51.88	52.66	52.65	51.9	51.52	52.24	52.5	52.42	50.91	50.72	50.74	50.38	50.8	50.5	50.29	50.26	50.38	49.97	51.53	50.42	50.58	49.47	51.03	51.45
15	56.8	56.69	56.14	56	56.11	55.95	55.55	55.76	56.32	55.97	55.72	55.13	56.3	77.18		78.23	73.31	72.36	71.93	65.43	55.01	55	54.9	53.17	53.51	52.5	53.3	53.51	52.25	52.06	52.62	52.72	53.01	50.97	51.18	51.15	50.61	50.84	50.88	50.43	50.4	50.79	50.17	51.47	50.49	50.53	49.78	51.94	51.42
16	56.39	56.25	56.28	55.69	55.75	55.52	55.53	55.6	55.92	55.8	55.71	55.73	56.32	79.59	78.23		76.1	74.5	74.63	65.66	55.41	55.21	55.16	53.37	53.42	52.75	53.05	53.09	52.28	52.11	52.69	52.91	53.01	51.27	51.33	51.16	50.81	50.98	51.02	50.84	50.95	50.71	50.45	51.2	50.91	50.98	50.14	51.97	51.76
17	56.05	56.12	56.08	55.51	55.77	55.74	55.62	55.69	56.03	55.5	55.56	55.44	56.36	74.4	73.31	76.1		84.36	81.56	65.62	55.07	54.99	54.93	53.15	53.49	52.3	53.48	52.99	52.29	51.81	52.7	52.72	52.73	51.34	51.19	51.25	50.75	50.89	50.74	50.42	50.7	50.85	50.34	51.41	50.5	50.91	49.68	51.75	51.49
18	56.34	56.2	55.79	54.96	55.26	56.17	55.6	55.37	56.29	54.98	55.84	55.07	55.73	73.43	72.36	74.5	84.36		78.52	65.8	54.98	54.72	54.11	52.86	53.4	52.31	52.84	52.83	51.86	51.46	52.16	52.48	52.62	51.23	51.15	51.12	50.55	51.11	50.64	50.46	50.48	50.74	50.25	51.75	50.54	50.6	49.54	51.6	51.32
19	55.34	55.21	54.97	54.95	55	54.99	54.67	54.91	55.23	54.84	55.11	54.68	55	72.74	71.93	74.63	81.56	78.52		64.59	54.4	54.05	54.16	52.59	52.83	52.06	52.51	52.22	51.63	51.44	51.65	52.09	52.09	50.59	50.86	50.76	50.03	50.17	50.39	50	50.08	50.24	49.91	50.65	49.89	49.73	49.31	51.2	50.92
20	55.87	55.62	55.57	55.62	55.91	56.28	55.54	55.54	56.39	54.71	55.69	54.49	55.66	65.58	65.43	65.66	65.62	65.8	64.59		54.93	54.94	54.22	52.78	53.04	52.03	52.76	52.27	51.94	51.7	52.1	52.32	52.28	51.05	51.39	51.32	50.6	50.99	50.39	50.13	50.12	50.51	50.05	51.94	50.77	50.91	49.69	51.98	51.21
21	58.04	58.52	57.98	57.67	57.93	58.12	58.41	58.54	58.21	58.71	57.05	59.64	58.46	54.79	55.01	55.41	55.07	54.98	54.4	54.93		74.16	58.74	56.06	54.6	56.69	54.23	52.81	55.65	55.19	53.98	54.15	54.09	53.5	53.5	53.53	52.55	52.61	52.1	51.97	52.34	52.54	51.65	52.12	53	53.61	51.74	53.33	53.28
22	58.02	58.73	57.78	57.52	57.77	57.59	57.95	57.85	57.49	57.01	56.87	57.51	58.81	54.68	55	55.21	54.99	54.72	54.05	54.94	74.16		58.31	55.78	54.15	54.13	53.94	52.57	53.47	53.42	53.65	53.59	53.66	52.66	53.11	53.05	51.99	51.82	51.76	51.6	51.64	52.12	51.14	51.76	51.99	51.8	51.22	53.04	52.89
23	57.35	57.83	57.02	56.95	57.11	57.31	57.95	57.47	57.1	56.27	56.2	57.99	58.48	54.32	54.9	55.16	54.93	54.11	54.16	54.22	58.74	58.31		59.02	54.27	55.86	54.73	52.93	55.08	54.23	55.2	55.34	55.03	55.13	56.19	56.1	54.08	53.93	54.01	53.85	53.86	54.03	53.33	52.27	52.52	52.27	52.29	54.72	54.56
24	55.03	55.61	55.1	54.81	55.08	54.96	55.27	55	54.84	53.85	53.96	55.5	55.73	52.86	53.17	53.37	53.15	52.86	52.59	52.78	56.06	55.78	59.02		52.67	54.23	52.86	51.27	53.66	52.7	53.53	53.56	53.5	53.97	54.07	54.14	53.08	52.96	53.19	53.06	53.07	53.52	52.43	50.86	51.21	51.14	51.79	53.52	53.57
25	54.11	54.37	54.02	53.86	53.72	53.87	53.87	54.02	53.74	53.87	53.4	54.1	54.51	53.23	53.51	53.42	53.49	53.4	52.83	53.04	54.6	54.15	54.27	52.67		65.28	62.31	59.79	53.96	53.66	53.82	54.03	53.98	53.02	53.42	53.36	52.05	52.43	52.13	51.95	52.27	52.27	51.92	52.1	53.09	52.87	52.35	53.99	53.65
26	53.49	54.22	53.85	53.72	53.84	54.02	54.27	54.41	53.64	54.77	52.55	56.22	53.82	51.88	52.5	52.75	52.3	52.31	52.06	52.03	56.69	54.13	55.86	54.23	65.28		62.46	59.04	57.28	55.96	55.08	55.35	55.37	54.57	55.32	55.21	53.92	53.78	53.78	53.84	53.73	54.17	53.03	52.5	54.65	55.28	53.62	55.46	55.17
27	53.89	54.04	53.45	53.33	53.58	53.78	53.94	53.57	53.57	53.08	52.55	53.76	54.93	52.66	53.3	53.05	53.48	52.84	52.51	52.76	54.23	53.94	54.73	52.86	62.31	62.46		67.1	54.36	53.69	53.92	54.31	54.36	53.35	53.7	53.73	52.71	52.72	52.46	52.23	52.59	52.77	52.1	52.25	52.96	52.49	52.28	54.71	54.73
28	53.3	52.87	52.62	52.85	52.91	52.47	52.46	52.41	52.63	52.27	52.57	52.27	53.78	52.65	53.51	53.09	52.99	52.83	52.22	52.27	52.81	52.57	52.93	51.27	59.79	59.04	67.1		52.82	52.45	52.54	52.7	52.89	51.49	51.54	51.59	51.44	51.02	51.19	50.91	51.24	51.75	51.12	51.34	51.79	51.75	51.03	53.15	53.03
29	53.46	53.41	53.56	53.26	53.33	53.38	53.74	53.32	53.5	54.13	52.64	55.02	53.44	51.9	52.25	52.28	52.29	51.86	51.63	51.94	55.65	53.47	55.08	53.66	53.96	57.28	54.36	52.82		61.81	56.53	56.61	56.7	54.02	54.34	54.17	53.62	53.5	53.89	53.68	53.67	54.06	53.24	52.75	53.89	54.26	52.94	54.16	54.11
30	53.32	53.69	53.59	53.92	53.9	52.99	52.96	52.89	53.04	54.15	52.49	54.49	53.31	51.52	52.06	52.11	51.81	51.46	51.44	51.7	55.19	53.42	54.23	52.7	53.66	55.96	53.69	52.45	61.81		56.08	56	56.16	53.08	53.46	53.41	52.77	52.67	52.63	52.47	52.56	52.81	52.01	52.41	54.39	54.71	52.13	53.16	52.79
31	53.56	53.55	53.66	53.28	53.45	53.18	53.32	52.87	53.29	52.17	52.74	53.6	53.24	52.24	52.62	52.69	52.7	52.16	51.65	52.1	53.98	53.65	55.2	53.53	53.82	55.08	53.92	52.54	56.53	56.08		97.14	95.82	53.48	54.09	54.07	52.95	52.57	52.85	52.88	53	53.07	52.33	51.71	52.48	52.17	51.95	53.85	53.93
32	53.63	53.8	53.72	53.61	53.72	53.34	53.47	53.22	53.42	52.28	52.94	53.81	53.48	52.5	52.72	52.91	52.72	52.48	52.09	52.32	54.15	53.59	55.34	53.56	54.03	55.35	54.31	52.7	56.61	56	97.14		96.07	53.6	54.21	54.18	53	52.87	52.97	53	53.17	52.98	52.76	51.81	52.86	52.51	52.16	54.09	53.94
33	53.49	53.53	53.86	53.47	53.6	53.24	53.37	53.12	53.21	52.23	52.97	53.56	53.57	52.42	53.01	53.01	52.73	52.62	52.09	52.28	54.09	53.66	55.03	53.5	53.98	55.37	54.36	52.89	56.7	56.16	95.82	96.07		53.62	54.09	54.09	53.17	53.07	53.31	53.05	53.22	53.38	52.81	52.13	52.83	52.63	52.42	54.39	53.88
34	52.33	52.37	52.54	51.98	52.28	52.61	52.55	52.46	52.09	51.47	51.49	52.89	52.6	50.91	50.97	51.27	51.34	51.23	50.59	51.05	53.5	52.66	55.13	53.97	53.02	54.57	53.35	51.49	54.02	53.08	53.48	53.6	53.62		78.47	78.49	60.29	60.03	60.02	59.95	60.51	60.54	56	54.48	52.41	52.55	52.78	53.9	53.89
35	52.56	52.79	52.83	52.3	52.61	53.09	52.96	52.77	52.41	51.78	51.76	53.18	53.33	50.72	51.18	51.33	51.19	51.15	50.86	51.39	53.5	53.11	56.19	54.07	53.42	55.32	53.7	51.54	54.34	53.46	54.09	54.21	54.09	78.47		99.08	60.39	60.24	60.16	60.08	60.23	60.72	56.12	55.13	52.88	52.73	53.04	53.89	53.77
36	52.48	52.79	52.74	52.16	52.55	52.98	52.93	52.81	52.53	51.69	51.68	53.26	53.14	50.74	51.15	51.16	51.25	51.12	50.76	51.32	53.53	53.05	56.1	54.14	53.36	55.21	53.73	51.59	54.17	53.41	54.07	54.18	54.09	78.49	99.08		60.47	60.26	60.05	60	60.16	60.73	56.22	55.12	52.93	52.68	53.05	53.95	53.75
37	51.53	51.51	51.64	51.72	51.89	52.15	52	52.13	51.88	50.62	50.94	51.91	52	50.38	50.61	50.81	50.75	50.55	50.03	50.6	52.55	51.99	54.08	53.08	52.05	53.92	52.71	51.44	53.62	52.77	52.95	53	53.17	60.29	60.39	60.47		77.52	72.69	72.73	73.35	76.82	55.6	54.06	51.89	51.81	52.64	53.49	53.19
38	51.45	51.97	51.9	52.16	51.7	51.53	52.27	51.96	51.9	50.95	51.04	51.87	51.79	50.8	50.84	50.98	50.89	51.11	50.17	50.99	52.61	51.82	53.93	52.96	52.43	53.78	52.72	51.02	53.5	52.67	52.57	52.87	53.07	60.03	60.24	60.26	77.52		72.35	71.92	72.8	76.57	55.44	54.47	51.88	51.77	52.25	53.07	52.88
39	51.34	51.46	51.56	51.49	51.68	51.91	51.69	51.65	51.65	50.75	51.05	52.1	51.5	50.5	50.88	51.02	50.74	50.64	50.39	50.39	52.1	51.76	54.01	53.19	52.13	53.78	52.46	51.19	53.89	52.63	52.85	52.97	53.31	60.02	60.16	60.05	72.69	72.35		94.38	79.15	74.29	56.04	53.8	52.03	51.64	52.59	53.3	53.39
40	51.08	51.18	51.57	51.57	51.68	51.59	51.53	51.67	51.68	50.54	50.82	51.93	51.48	50.29	50.43	50.84	50.42	50.46	50	50.13	51.97	51.6	53.85	53.06	51.95	53.84	52.23	50.91	53.68	52.47	52.88	53	53.05	59.95	60.08	60	72.73	71.92	94.38		79.01	74.22	56.29	53.65	51.97	51.47	52.66	53.43	53.31
41	51.43	51.6	51.71	51.65	51.82	51.67	51.81	51.78	51.7	50.83	51.18	51.83	51.66	50.26	50.4	50.95	50.7	50.48	50.08	50.12	52.34	51.64	53.86	53.07	52.27	53.73	52.59	51.24	53.67	52.56	53	53.17	53.22	60.51	60.23	60.16	73.35	72.8	79.15	79.01		75.16	55.96	53.77	51.84	51.62	52.67	53.43	53.19
42	51.59	51.75	51.56	51.72	51.9	52.25	52.31	51.99	52.07	51	51.17	52.33	51.81	50.38	50.79	50.71	50.85	50.74	50.24	50.51	52.54	52.12	54.03	53.52	52.27	54.17	52.77	51.75	54.06	52.81	53.07	52.98	53.38	60.54	60.72	60.73	76.82	76.57	74.29	74.22	75.16		56.53	54.12	52.19	52.02	52.3	53.35	53.51
43	51.25	51.38	51.2	51.38	51.47	51.69	51.45	51.57	51.46	50.66	50.9	51.56	51.39	49.97	50.17	50.45	50.34	50.25	49.91	50.05	51.65	51.14	53.33	52.43	51.92	53.03	52.1	51.12	53.24	52.01	52.33	52.76	52.81	56	56.12	56.22	55.6	55.44	56.04	56.29	55.96	56.53		52.96	50.89	50.82	52.09	52.87	52.9
44	51.53	51.89	51.95	51.59	51.87	52.84	52.1	52.13	52.41	51.08	51.89	51.26	51.67	51.53	51.47	51.2	51.41	51.75	50.65	51.94	52.12	51.76	52.27	50.86	52.1	52.5	52.25	51.34	52.75	52.41	51.71	51.81	52.13	54.48	55.13	55.12	54.06	54.47	53.8	53.65	53.77	54.12	52.96		51.74	51.72	51.03	51.46	51.24
45	51.87	52.26	52.41	52.51	52.38	52.28	51.97	52	52.04	52.1	51.58	52.36	51.85	50.42	50.49	50.91	50.5	50.54	49.89	50.77	53	51.99	52.52	51.21	53.09	54.65	52.96	51.79	53.89	54.39	52.48	52.86	52.83	52.41	52.88	52.93	51.89	51.88	52.03	51.97	51.84	52.19	50.89	51.74		77.94	55.71	53.48	53.65
46	51.8	51.99	52.14	51.93	52.17	52.72	52.01	51.9	52.39	52.59	51.33	53.05	51.9	50.58	50.53	50.98	50.91	50.6	49.73	50.91	53.61	51.8	52.27	51.14	52.87	55.28	52.49	51.75	54.26	54.71	52.17	52.51	52.63	52.55	52.73	52.68	51.81	51.77	51.64	51.47	51.62	52.02	50.82	51.72	77.94		55.15	53.32	53.17
47	51.28	50.95	51.17	51.01	51.17	51.57	51.38	51.34	51.37	50.21	50.5	51.58	51.2	49.47	49.78	50.14	49.68	49.54	49.31	49.69	51.74	51.22	52.29	51.79	52.35	53.62	52.28	51.03	52.94	52.13	51.95	52.16	52.42	52.78	53.04	53.05	52.64	52.25	52.59	52.66	52.67	52.3	52.09	51.03	55.71	55.15		53.65	53.72
48	52.91	52.94	52.46	52.51	52.9	52.81	52.79	52.66	52.65	51.78	52.33	53.01	52.86	51.03	51.94	51.97	51.75	51.6	51.2	51.98	53.33	53.04	54.72	53.52	53.99	55.46	54.71	53.15	54.16	53.16	53.85	54.09	54.39	53.9	53.89	53.95	53.49	53.07	53.3	53.43	53.43	53.35	52.87	51.46	53.48	53.32	53.65		93.29
49	52.31	52.72	52.53	52.29	52.78	52.33	52.44	52.35	52.39	51.56	51.9	52.84	52.68	51.45	51.42	51.76	51.49	51.32	50.92	51.21	53.28	52.89	54.56	53.57	53.65	55.17	54.73	53.03	54.11	52.79	53.93	53.94	53.88	53.89	53.77	53.75	53.19	52.88	53.39	53.31	53.19	53.51	52.9	51.24	53.65	53.17	53.72	93.29
50	52.31	52.61	52.31	52.22	52.65	52.3	52.29	52.15	52.2	51.33	51.74	52.74	52.77	51.34	51.56	51.65	51.53	51.16	50.95	51.28	53.08	52.72	54.52	53.48	53.73	55.18	54.75	52.82	53.8	52.76	53.53	53.76	54.08	53.81	53.67	53.67	53.39	52.99	53.29	53.22	53.26	53.26	52.7	51.19	53.3	53.17	53.24	93.7	92.91
51	52.29	52.71	52.4	52.3	52.68	52.42	52.47	52.44	52.49	51.39	51.84	52.52	52.48	51.18	51.65	51.45	51.37	51.32	50.86	51.15	53.16	52.7	54.45	53.28	53.67	55.39	54.5	52.73	53.49	52.75	53.64	53.9	53.98	53.52	53.34	53.36	53.35	52.72	52.91	52.99	53.03	53.42	52.59	51.32	53.19	53.32	53.28	91.85	91.79
52	52.18	52.53	52.58	51.99	52.32	51.78	52.04	52.05	51.98	51.13	51.51	52.34	52.65	51.03	51.6	51.63	51.61	51.32	50.68	51.14	52.7	52.62	54.16	52.87	53.41	55.03	54.57	53.09	53.44	52.47	53.45	53.37	53.35	52.62	53.11	53.07	52.67	52.27	52.64	52.69	52.61	52.65	52.42	50.77	52.42	52.31	52.84	67.92	68.12
53	52.3	52.64	52.58	52.14	52.51	52	52.06	52.16	52.04	51.39	51.54	52.32	52.82	51.23	51.78	51.89	51.78	51.62	50.94	51.31	53.12	52.8	54.27	52.98	53.62	55.26	55	53.43	53.63	52.68	53.5	53.55	53.66	52.8	53.07	52.97	52.86	52.54	52.75	52.66	52.83	52.89	52.66	51	52.87	52.72	53.16	68.35	68.15
54	52.1	52.48	52.43	51.92	52.3	51.83	52.05	51.92	51.96	51.05	51.38	52.16	52.43	50.94	51.65	51.51	51.59	51.23	50.58	51.14	52.64	52.55	53.99	52.95	53.26	54.69	54.52	53.22	53.41	52.4	53.07	53.1	53.31	52.35	52.8	52.85	52.62	52.36	52.5	52.61	52.7	52.51	52.15	50.55	52.42	52.31	52.56	67.85	67.77
55	52.11	52.49	52.43	51.93	52.32	51.84	52.04	51.88	51.95	51.03	51.38	52.17	52.4	50.92	51.64	51.49	51.57	51.23	50.55	51.15	52.66	52.54	53.97	52.99	53.26	54.68	54.49	53.18	53.39	52.38	53.1	53.11	53.3	52.32	52.79	52.82	52.6	52.35	52.49	52.57	52.69	52.49	52.11	50.54	52.35	52.3	52.57	67.82	67.74
56	47.64	47.87	47.78	47.52	47.64	47.59	48.28	47.99	47.61	48.01	47.5	48.41	48.3	46.86	47.2	47.44	47.5	46.81	46.57	47.29	48.85	48.43	49.07	48.28	48.46	49.99	49.13	48.71	49.52	48.77	48.02	48.12	48.28	48.2	48.5	48.49	48.26	47.71	48.2	47.78	48.07	48.2	47.76	46.44	47.93	48.03	47.9	55.89	55.78
57	47.68	47.79	47.58	47.48	47.79	47.73	48.22	47.83	47.58	46.95	47.42	47.47	48.36	46.92	47	47.36	47.63	46.87	46.42	47.19	47.82	48.16	49.18	48.51	48.42	49.44	49.32	48.85	48.85	47.94	47.83	48.11	48.22	47.94	48.43	48.41	48.01	47.77	48.02	47.95	48.09	47.96	47.89	46.42	47.38	47.31	48.04	55.89	55.51
58	47.86	48.01	47.7	47.72	47.97	47.83	48.39	47.98	47.75	47.01	47.47	47.69	48.34	47.04	47.19	47.42	47.82	46.92	46.44	47.2	47.83	48.39	49.28	48.44	48.51	49.49	49.31	48.81	48.71	47.82	47.85	47.98	48.3	48.17	48.61	48.54	48.15	47.76	48.16	47.87	48.1	48.35	47.92	46.41	47.56	47.63	48.23	56.2	55.53
59	47.86	48.01	47.7	47.72	47.97	47.83	48.39	47.98	47.75	47.01	47.47	47.69	48.34	47.04	47.19	47.42	47.82	46.92	46.44	47.2	47.83	48.39	49.28	48.44	48.51	49.49	49.31	48.81	48.71	47.82	47.85	47.98	48.3	48.17	48.61	48.54	48.15	47.76	48.16	47.87	48.1	48.35	47.92	46.41	47.56	47.63	48.23	56.2	55.53
60	47	46.95	46.97	46.74	46.72	46.66	46.6	46.43	46.92	46.83	46.96	46.71	47.38	46.93	47.02	46.98	47.23	47.08	46.82	47.34	46.78	46.79	47.56	46.72	47.56	47.49	48.03	47.69	47.53	46.78	47.29	47.45	47.56	47.14	47.12	47.09	47.04	46.86	47.24	47.13	47.01	47.23	47.21	47.24	46.82	46.98	46.82	52.51	52.09
61	47	46.95	46.98	46.75	46.71	46.69	46.6	46.42	46.91	46.81	46.99	46.71	47.36	46.96	47	46.99	47.22	47.07	46.79	47.34	46.8	46.83	47.53	46.7	47.58	47.49	48.04	47.69	47.53	46.8	47.32	47.49	47.57	47.15	47.14	47.14	47.05	46.86	47.22	47.12	46.99	47.23	47.16	47.27	46.81	46.98	46.85	52.53	52.1
62	46.99	46.96	47.04	46.83	46.84	46.76	46.55	46.53	46.92	46.82	46.91	46.65	47.41	46.91	46.96	46.97	47.19	46.94	46.77	47.29	46.76	46.78	47.49	46.77	47.76	47.58	48.09	47.79	47.52	46.83	47.25	47.37	47.62	47.2	47.07	47.13	46.81	47.04	47.27	47.15	46.86	47.15	47.33	47.22	46.75	47.02	46.76	52.55	52.08
63	47.01	46.96	46.99	46.75	46.71	46.63	46.58	46.42	46.9	46.87	46.93	46.68	47.39	46.92	47.04	47	47.29	47.03	46.75	47.29	46.83	46.81	47.53	46.7	47.6	47.53	48.05	47.72	47.57	46.7	47.31	47.51	47.59	47.13	47.08	47.05	46.97	46.83	47.31	47.15	47	47.14	47.2	47.25	46.74	46.95	46.86	52.52	52.09
64	46.98	46.93	47	46.71	46.66	46.61	46.58	46.41	46.83	46.84	46.83	46.68	47.4	46.9	46.98	46.94	47.2	46.94	46.78	47.23	46.79	46.8	47.52	46.67	47.51	47.51	47.96	47.66	47.52	46.63	47.28	47.41	47.56	47.09	47.02	47.05	46.95	46.74	47.28	47.03	46.93	47.09	47.13	47.19	46.6	46.91	46.81	52.46	52.01
65	46.96	46.93	46.96	46.72	46.69	46.62	46.58	46.39	46.86	46.84	46.83	46.66	47.39	46.83	46.96	46.96	47.19	46.96	46.72	47.22	46.8	46.77	47.52	46.64	47.56	47.49	48.01	47.67	47.52	46.64	47.26	47.4	47.54	47.06	46.99	47.02	46.94	46.73	47.32	47.05	46.92	47.08	47.15	47.21	46.63	46.93	46.84	52.44	52.02
66	46.44	46.26	46.13	45.68	45.72	46.29	46.19	45.91	46.42	45.31	45.85	45.96	46.67	45.7	45.92	45.59	45.71	45.4	44.71	45.44	46.01	46.38	47.4	46.95	46.25	47.15	47.36	47.19	46.99	46.59	46.36	46.44	46.74	46.29	46.97	46.98	47.06	46.54	46.71	46.76	46.79	47.15	46.26	45.26	45.96	46.05	46.68	51.45	50.8
67	48.43	48.54	48.51	48.3	48.3	48.29	48.47	48.45	48.39	47.82	47.91	48.14	49	47.62	47.82	47.9	47.76	47.37	46.95	47.75	48.56	48.97	49.88	49.17	48.76	49.93	49.86	49.17	49.1	48.72	48.89	49	49.14	48.81	49.2	49.26	49.43	49.03	49.35	48.89	49.22	49.35	48.67	47.57	48.14	48.14	49.04	55.42	54.94
68	48.6	48.81	48.6	48.42	48.51	48.44	48.89	48.88	48.55	47.74	47.92	48.24	48.79	47.5	47.83	48	47.9	47.54	46.86	47.52	48.68	49.33	50.11	49.83	48.95	50.43	50.11	49.39	49.29	48.78	49.38	49.56	49.27	48.99	49.2	49.25	49.63	49.05	49.42	49.19	49.24	49.72	48.91	47.49	48.41	48.29	49.27	56	55.33
69	49.49	49.65	49.24	48.79	49.28	49.25	49.27	49.13	49.54	48.55	49.06	49.51	49.72	48.9	48.94	49.23	48.62	48.66	48.6	48.87	49.63	49.5	51.01	50.57	49.95	51.17	50.8	50.21	50.45	50.07	50.47	50.55	50.56	50.27	50.78	50.63	50.42	50.31	50.34	50.44	50.22	50.56	50.32	49.15	49.62	50.03	49.91	56.76	56.72
70	48.63	48.93	48.2	48.14	48.55	48.63	48.7	48.48	48.75	47.82	48.45	48.59	48.87	47.99	47.76	48.03	48.18	47.96	47.45	47.98	48.88	48.75	50.14	49.81	49.23	50.17	50.28	49.24	49.92	49.27	49.37	49.66	49.53	49.5	49.64	49.61	49.4	49.5	49.34	49.42	49.24	49.52	49.56	48.11	48.81	49.03	49.48	55.93	55.41
71	48.43	48.5	47.96	48.01	48.15	48.14	48.27	48.02	48.14	47.38	47.87	48.17	48.56	47	47.03	47.2	47.54	46.91	46.56	47.34	48.59	48.78	49.6	49.27	48.57	50.26	49.7	48.96	49.74	48.82	48.97	49.07	49.27	48.85	49.51	49.34	49.32	49.38	49.28	49.06	49.28	49.67	48.61	47.08	48.63	48.42	48.99	55.82	55.16
72	49.27	49.11	49.07	48.88	49.15	49.23	49.24	49.23	49.32	50.49	48.42	51.24	49.33	48.22	48.1	48.48	48.09	48.39	47.53	48.13	51.66	49.68	50.88	50.51	49.62	52.92	50.26	49.66	52.66	51.56	49.85	50.01	50.18	50.04	50.58	50.41	50.77	50.36	49.89	49.83	50.49	50.69	49.92	48.59	50.82	51.45	50.1	56.26	56.03
73	49.13	49.07	49.01	48.88	49.06	49.22	49.3	49.21	49.38	48.55	48.41	49.36	49.09	48.16	48.1	48.25	48.09	48.57	47.58	48.23	49.32	49.59	50.73	50.63	49.54	50.97	50.3	49.44	50.43	49.66	49.79	49.79	50.11	49.96	50.57	50.6	50.76	50.44	50.17	49.97	50.32	50.66	49.89	48.59	49.74	49.57	50.1	55.96	55.9
74	49.08	49.07	49	48.85	49.28	49.58	49.58	49.4	49.21	48.35	48.36	49.3	49.41	48	48.3	48.25	48.01	48.49	47.71	48.5	49.43	49.64	50.93	50.53	49.84	51.53	50.46	49.83	50.62	49.74	49.93	49.88	50.31	50.57	50.52	50.57	50.5	50.75	50.48	50.4	50.21	50.93	49.93	48.41	49.59	49.65	50.28	56.28	56.27
75	47.9	48.07	47.84	47.93	47.75	48.16	47.88	48.19	48.5	47.22	47.65	47.93	48.36	47.54	47.42	47.68	47.445	47.27	46.91	47.53	48.28	48.27	49.62	49	48.55	49.9	49.47	48.76	49.32	48.57	48.91	48.91	49.19	48.89	49	49.15	49.27	49.02	48.99	48.83	48.95	49.29	49.05	47.6	48.36	48.05	48.85	55.08	55
76	47.99	48.12	47.96	47.86	48.01	48.48	48.37	48.36	48.15	47.47	47.67	48.39	48.38	47.51	47.58	47.44	47.47	47.19	47.16	47.71	48.43	48.69	50.04	49.26	48.66	50.18	49.58	48.64	49.4	48.66	49.03	49.13	49.32	49.27	49.25	49.14	49.45	49.34	48.9	49.05	49.15	49.59	49.01	47.98	48.36	48.29	49.09	55.25	55.02
77	47.98	48.1	47.95	47.77	47.91	48.09	48.02	48.03	48.13	47.23	47.51	47.85	48.12	47.37	47.42	47.71	47.54	47.6	46.88	47.64	48.12	48.13	49.39	48.88	48.52	49.9	49.18	48.89	49.55	48.36	48.85	49.16	49	49.03	49.06	49.15	49.29	49.21	49	49.07	49.26	49.27	48.99	47.33	48.36	48.27	49.07	55.02	55.08
78	48.78	48.95	48.67	48.32	48.56	48.32	48.32	48.51	48.65	48.06	48.13	48.38	48.84	47.81	48.16	48.24	47.87	48.17	47.59	47.73	48.83	48.75	50.03	49.54	48.92	50.5	49.76	49.27	49.9	48.97	49.35	49.46	49.49	49.35	49.5	49.43	49.92	49.46	49.6	49.57	49.7	49.99	49.34	48.05	48.55	48.7	49.28	55.92	55.89
79	48.21	48.12	48.02	47.78	48.13	47.69	47.88	47.77	48.08	47.2	47.67	47.75	48.15	47.32	47.93	47.71	47.74	47.71	46.89	46.97	47.93	48.04	48.95	48.87	48.65	49.62	49.19	49.16	49.2	48.08	48.87	48.92	49.23	48.42	48.55	48.61	48.5	48.17	48.42	48.64	48.65	48.65	48.19	47.25	48.1	48.15	49.09	54.25	54.38
80	46.95	47.08	46.82	46.94	47.06	46.75	46.7	46.76	47.01	46.93	47.25	46.88	47.09	47.28	47.34	47.62	47.77	47.26	46.95	47.02	46.95	46.77	47.8	47.31	47.87	47.94	47.69	47.78	47.81	46.94	47.49	47.81	47.77	46.94	47.06	47.21	46.79	46.65	47.18	47	46.97	47.23	47.19	46.76	47.5	47.32	47.72	52.83	52.69
81	53.12	53.12	52.84	52.72	52.95	52.63	52.57	52.46	52.73	52.75	52.1	53.28	52.87	51.98	52.36	52.28	52.2	52.36	51.48	51.48	52.98	52.65	53.37	52.06	54.63	55	54.63	53.17	53.21	52.54	52.96	53.35	53.58	52.64	52.77	52.74	51.74	51.56	51.67	51.38	51.63	51.96	51.57	51.41	53.57	53.2	52.95	60.34	60.55
82	53.26	53.17	52.79	52.45	52.74	52.84	52.32	52.61	52.73	52.53	52.35	52.6	52.78	52.14	52.8	52.25	52.02	52.66	51.46	51.73	53.01	52.52	52.89	51.83	54.17	54.53	54.33	53.66	52.81	52.3	52.74	52.97	52.95	52.02	52.23	52.13	51.22	51.35	51.08	50.92	51.38	51.5	51.35	51.6	52.81	52.4	52.31	59.52	59.28
83	52.01	51.9	51.84	51.75	52	51.49	51.32	51.31	52.01	51.89	51.64	51.12	52.19	51.57	52.51	51.78	51.96	51.65	51.21	51.52	51.24	51.31	50.86	50	52.58	52.03	52.65	52.8	51.23	50.84	50.86	50.95	51.19	50.01	50.39	50.36	50.13	50.04	49.98	49.88	49.77	49.92	50.03	50.39	50.83	50.97	50.86	56.72	56.86
84	51.95	51.88	51.77	51.58	51.84	51.44	51.3	51.4	51.89	51.7	51.69	51.16	51.856	51.66	52.57	51.87	51.93	51.74	51.39	51.55	51.44	51.08	50.81	50.2	52.31	51.73	52.53	52.58	51.08	50.61	50.85	50.94	51.2	49.96	50.34	50.37	50.02	49.93	49.89	49.79	49.57	49.84	49.94	50.35	50.95	50.78	50.64	56.57	56.67
85	52.1	51.6	51.47	51.18	51.5	51.13	51.12	51.52	51.23	51.6	51.39	50.95	52.18	51.67	52.43	51.89	52.22	51.45	51.03	51.08	50.95	50.89	50.81	49.8	52.35	51.62	52.54	52.89	50.88	50.48	50.71	50.8	50.93	49.67	50.1	50	49.63	49.28	49.65	49.32	49.42	49.69	49.75	49.87	50.93	50.49	50.49	56.45	56.51
86	52.12	51.88	51.58	51.19	51.5	51.23	51.2	51.19	51.43	51.35	51.44	50.71	52.13	51.3	52.13	52.13	51.74	51.33	50.97	51.27	50.94	51.18	50.87	50.08	52.14	51.73	52.6	52.57	50.94	50.56	50.83	51.02	51.29	49.78	50.22	50.17	49.73	49.32	49.38	49.47	49.69	49.56	49.97	49.6	50.89	50.53	50.67	56.52	56.65
87	53.61	53.52	53.23	53.04	53.19	52.85	52.75	52.92	52.93	54.23	52.31	54.33	53.44	52.07	52.94	52.7	52.24	52.36	51.41	52.05	54.6	53.01	53.12	51.99	54.03	56.43	54.65	54.04	54.98	54.07	53.39	53.33	53.57	52.13	52.42	52.28	51.93	51.66	52.09	51.71	51.83	52.17	51.4	51.82	54.06	54.54	53.06	60.93	60.82
88	53.52	53.39	53.17	52.91	53.15	52.73	52.92	52.77	52.92	53.84	52.35	54.21	53.54	52.11	52.98	52.72	52.27	52.42	51.44	52.16	54.63	53.02	53.16	52.25	54.02	56.26	54.77	54.09	54.92	54.17	53.2	53.27	53.46	52.07	52.35	52.3	51.97	51.65	52.04	51.79	52	52.12	51.58	51.65	54.03	54.6	52.96	60.82	60.75
[truncated: 39 more columns]

## Sheet: Supple. Table 4.
Supplementary Table 4. POCP values between genomes.
POCP	1	2	3	4	5	6	7	8	9	10	11	12	13	14	15	16	17	18	19	20	21	22	23	24	25	26	27	28	29	30	31	32	33	34	35	36	37	38	39	40	41	42	43	44	45	46	47	48	49
1		76.406	68.5475	65.8077	65.8389	65.8389	65.7468	65.0237	67.3852	60.427	65.9646	65.5607	66.8125	56.3812	59.1707	56.6029	56.5943	56.0265	52.0436	54.4909	59.5121	59.2269	57.1492	52.0625	54.3638	51.9378	52.8097	50.3704	51.9759	51.0195	47.0588	48.6998	49.5565	45.0007	47.2592	46.2678	43.6714	44.2395	43.9848	42.5807	43.4742	44.26	43.0843	43.14	45.0916	44.2678	45.0305	44.7003	44.3994
2	76.406		69.6916	67.2184	65.8252	65.8252	67.1599	66.2493	65.9722	61.9832	67.3167	68.3416	67.6001	56.7296	56.3348	57.0187	57.0458	56.382	52.763	55.4449	62.132	64.4732	59.8355	55.9392	55.7167	54.3705	55.1083	51.2155	54.8301	53.4477	49.2135	50.4148	51.2144	47.4416	49.7672	48.8406	44.1873	45.3841	44.6057	42.9712	44.9267	45.3132	44.1338	43.1708	46.7251	44.6452	47.1442	47.0155	46.201
3	68.5475	69.6916		76.854	63.9579	63.9579	64.4645	64.274	65.3348	62.8304	64.8921	65.3498	63.608	53.5177	54.6536	55.1149	55.4618	53.6216	51.7158	52.6735	60.8916	60.0365	56.8267	51.7559	53.6191	51.7212	51.3321	48.1476	52.9376	53.9117	47.4451	48.6476	49.3047	45.3554	46.9491	46.442	42.6968	43.5424	42.9799	41.6365	43.6223	44.088	42.9585	42.8637	46.8022	45.104	45.4984	44.735	44.9044
4	65.8077	67.2184	76.854		63.0621	63.0621	63.6197	62.9519	64.826	61.251	65.4003	63.4705	63.6531	51.9525	52.8195	53.7389	53.9056	52.3435	51.0808	52.218	59.5807	59.1768	57.2266	50.9524	53.4869	51.9924	52.0334	49.2824	53.8731	56.0191	48.7576	49.7448	50.6425	44.1476	45.9594	45.5441	41.8444	42.6987	42.6374	41.2798	42.8834	44.3187	42.9636	41.7423	47.2751	45.042	46.1057	45.2099	44.6043
5	65.8389	65.8252	63.9579	63.0621		83.5057	80.5365	76.8901	64.9652	72.988	69.0863	55.2957	66.3563	54.7556	53.134	54.5429	55.9231	51.2083	55.5774	60.4509	58.6086	56.9055	52.1267	53.4256	53.0854	50.9	48.0921	52.8325	52.7858	47.4331	48.7749	49.6333	46.3762	48.0088	47.4231	45.459	46.9257	44.9568	43.3722	45.0741	46.7026	45.0254	45.3979	46.4103	47.6323	45.9178	46.156	45.6205	50.9162
6	65.8389	65.8252	63.9579	63.0621	83.5057		83.5057	80.5365	76.8901	64.9652	72.988	69.0863	65.6279	55.2957	54.7556	53.134	54.5429	55.9231	51.2083	55.5774	60.4509	58.6086	56.9055	52.1267	53.4256	53.0854	50.9	48.0921	52.8325	52.7858	47.4331	48.7749	49.6333	46.3762	48.0088	47.4231	45.459	46.9257	44.9568	43.3722	45.0741	46.7026	45.0254	45.3979	46.4103	47.6323	45.9178	46.156	45.6205
7	65.7468	67.1599	64.4645	63.6197	80.5365	83.5057		81.4757	76.7704	65.4775	72.0619	70.285	67.0782	54.7079	54.6648	53.564	54.9789	55.0086	51.4829	53.8862	61.5745	60.9143	58.7261	53.3612	53.6073	53.5874	51.7158	49.0918	53.6184	52.0977	47.8284	48.7519	49.679	46.1193	48.3023	47.7898	45.3343	46.2985	44.8509	43.0923	44.7833	46.2971	43.7713	43.9166	46.3019	45.8967	46.2728	45.0486	44.9618
8	65.0237	66.2493	64.274	62.9519	76.8901	80.5365	81.4757		74.3712	67.1737	71.1322	72.0833	66.0134	54.3726	54.4492	53.9808	54.8139	54.7207	51.7123	53.5618	61.566	59.6694	57.7596	53.6226	53.8856	54.5997	50.6576	48.4705	53.3048	51.9484	47.7797	48.5884	48.9876	46.0514	47.2952	46.9235	44.9771	45.0819	44.9916	42.976	44.258	45.7613	43.9569	44.0824	45.8899	44.9082	46.513	45.6661	44.8601
9	67.3852	65.9722	65.3348	64.826	64.9652	76.8901	76.7704	74.3712		67.6656	74.774	72.2804	66.0992	56.9663	56.6956	55.2554	56.3159	57.2781	52.9518	55.2386	61.7502	58.8263	57.6934	51.8042	53.8895	52.5346	51.025	48.9464	53.9058	53.0703	47.928	48.7225	49.6538	45.5488	47.6291	47.5489	45.374	45.8491	45.1465	43.5831	45.1485	46.607	44.5785	45.2345	46.6383	46.834	46.1202	44.9821	44.7715
10	60.427	61.9832	62.8304	61.251	72.988	64.9652	65.4775	67.1737	67.6656		70.8006	71.8969	63.0292	49.151	49.8989	52.052	50.3015	49.5139	47.4587	48.4627	59.2229	53.5807	52.2578	45.7112	49.0556	50.4644	47.2365	44.7496	50.6297	50.0824	43.3777	43.5773	44.4109	41.9671	44.7599	44.7679	39.684	41.2109	40.6062	38.3233	41.2748	40.0846	40.5287	39.9226	45.8589	43.0759	41.4367	42.0877	42.6336
11	65.9646	67.3167	64.8921	65.4003	69.0863	72.988	72.0619	71.1322	74.774	70.8006		71.0898	66.3929	56.1396	54.732	55.3963	55.7575	55.5815	52.4993	54.9608	60.8852	59.456	55.9469	51.4814	53.6709	51.552	50.8734	50.3205	52.3245	51.5931	46.674	47.6566	49.1767	44.7927	46.6415	46.3961	43.6947	44.2687	44.1546	42.1387	44.7203	45.1142	43.143	43.7251	46.4801	44.5249	45.137	45.771	45.4913
12	65.5607	68.3416	65.3498	63.4705	55.2957	69.0863	70.285	72.0833	72.2804	71.8969	71.0898		66.694	53.1629	52.6734	54.9407	54.7764	53.532	51.2821	51.4968	62.7647	59.0894	60.8425	55.7265	53.8096	58.0728	51.5801	47.7948	56.7455	54.6746	49.5964	49.8947	50.7339	47.8628	49.4574	49.9575	44.1828	45.3257	45.3148	43.0436	45.2504	45.0134	44.4637	42.0907	47.3209	45.9823	46.7417	45.339	45.8778
13	66.8125	67.6001	63.608	63.6531	66.3563	65.6279	67.0782	66.0134	66.0992	63.0292	66.3929	66.694		53.2311	55.476	56.1141	57.0789	53.4893	52.1728	52.2899	57.9126	59.7777	57.501	52.157	53.1182	50.712	54.1935	50.1956	51.3988	51.4536	46.2022	47.6822	48.0197	44.5503	47.0347	46.53	43.1291	43.9655	43.6973	41.7458	43.574	44.904	43.0428	42.0724	45.5591	43.865	45.0637	43.8883	42.7912
14	56.3812	56.7296	53.5177	51.9525	54.7556	55.2957	54.7079	54.3726	56.9663	49.151	56.1396	53.1629	53.2311		80.1508	79.0824	77.8351	79.7165	74.5044	70.548	53.741	52.4852	50.8358	48.5169	50.9675	47.9075	49.3389	48.2159	48.7692	47.6878	45.2271	46.1382	47.0456	41.563	43.2285	42.5171	41.4919	42.5722	42.005	40.0688	41.6228	42.527	41.3638	43.4031	42.4755	41.7999	41.2225	42.7634	42.5508
15	59.1707	56.3348	54.6536	52.8195	53.134	54.7556	54.6648	54.4492	56.6956	49.8989	54.732	52.6734	55.476	80.1508		80.4096	77.9621	77.54	75.6581	67.4447	52.955	52.3148	51.5965	48.2881	51.6793	47.8003	49.9642	49.8669	48.8014	47.1907	45.4743	46.6361	47.5146	41.4694	43.5856	43.1025	41.0704	41.9977	42.4549	39.8499	41.5414	42.2269	42.3154	42.9155	42.1122	41.2774	41.9855	42.3876	41.8548
16	56.6029	57.0187	55.1149	53.7389	54.5429	53.134	53.564	53.9808	55.2554	52.052	55.3963	54.9407	56.1141	79.0824	80.4096		80.3289	78.4302	77.7392	68.3635	54.8001	53.956	52.8421	49.242	51.6664	50.1695	50.8066	49.7563	51.2675	49.7207	46.3577	47.5858	48.4142	42.809	45.2049	44.4716	41.1101	42.2508	43.2946	40.552	42.8374	43.6343	43.3351	41.3348	43.4192	41.8593	43.3821	43.4828	43.505
17	56.5943	57.0458	55.4618	53.9056	55.9231	54.5429	54.9789	54.8139	56.3159	50.3015	55.7575	54.7764	57.0789	77.8351	77.9621	80.3289		78.9641	81.5726	68.0181	54.1661	54.2034	53.7347	48.723	53.066	49.3299	51.6672	50.5627	50.6104	49.0829	45.9918	46.8916	47.7351	43.2418	45.3031	44.6115	41.8362	42.6275	42.7424	40.4633	42.4382	43.2303	42.8553	42.2286	42.8391	42.2239	42.8401	43.4751	42.9103
18	56.0265	56.382	53.6216	52.3435	51.2083	55.9231	55.0086	54.7207	57.2781	49.5139	55.5815	53.532	53.4893	79.7165	77.54	78.4302	78.9641		77.1468	69.9756	54.1992	52.518	51.5201	47.8274	51.8679	48.8218	49.3046	49.7832	48.8538	46.976	45.4122	47.0026	47.9028	42.0918	43.4397	42.8847	41.4327	43.2591	42.7334	40.6698	42.3158	43.2247	42.196	43.7331	42.4301	41.5204	42.0117	43.1052	42.8832
19	52.0436	52.763	51.7158	51.0808	55.5774	51.2083	51.4829	51.7123	52.9518	47.4587	52.4993	51.2821	52.1728	74.5044	75.6581	77.7392	81.5726	77.1468		65.3139	50.667	49.6327	49.5084	46.4234	50.1626	46.0606	48.2642	46.1503	47.3166	45.5562	43.7835	44.7273	45.8801	40.2431	41.8977	41.5879	39.4333	40.6294	41.4335	38.8241	40.2575	41.76	41.7876	40.876	40.3929	39.4289	40.4286	40.4136	39.9286
20	54.4909	55.4449	52.6735	52.218	60.4509	55.5774	53.8862	53.5618	55.2386	48.4627	54.9608	51.4968	52.2899	70.548	67.4447	68.3635	68.0181	69.9756	65.3139		52.5929	53.201	50.6515	47.6226	49.3123	47.3322	48.7098	47.3188	48.7337	47.5553	44.7233	45.7503	46.3764	43.0286	44.0816	43.7701	41.9004	42.663	41.3275	39.7723	41.4821	42.0642	39.9869	42.9879	42.6248	41.7094	42.1239	43.4207	43.259
21	59.5121	62.132	60.8916	59.5807	58.6086	60.4509	61.5745	61.566	61.7502	59.2229	60.8852	62.7647	57.9126	53.741	52.955	54.8001	54.1661	54.1992	50.667	52.5929		78.8907	60.512	54.3234	55.6591	58.283	52.9096	49.0452	56.1127	54.8539	49.0252	50.3847	51.1655	46.2853	49.1279	48.6464	45.5415	45.4618	45.3849	43.1548	45.6197	47.2163	44.3236	43.3026	48.272	47.1703	47.0984	46.4312	46.3957
22	59.2269	64.4732	60.0365	59.1768	56.9055	58.6086	60.9143	59.6694	58.8263	53.5807	59.456	59.0894	59.7777	52.4852	52.3148	53.956	54.2034	52.518	49.6327	53.201	78.8907		60.2135	54.2599	54.17	53.5387	54.041	50.2252	53.1023	53.1518	47.4718	49.1487	49.9609	45.766	48.0778	47.31	44.0699	44.1425	43.8465	41.8985	44.2291	45.4656	42.5441	41.4335	46.8968	43.7061	46.9874	45.5833	44.7923
23	57.1492	59.8355	56.8267	57.2266	52.1267	56.9055	58.7261	57.7596	57.6934	52.2578	55.9469	60.8425	57.501	50.8358	51.5965	52.8421	53.7347	51.5201	49.5084	50.6515	60.512	60.2135		61.5444	52.7983	56.3059	53.9715	49.5775	56.0631	53.384	51.9223	52.942	53.1504	50.6526	54.1648	53.6627	48.9947	49.0031	49.8427	47.3421	49.365	49.9354	47.6113	42.4778	47.138	44.9396	48.6577	49.0023	48.7562
24	52.0625	55.9392	51.7559	50.9524	53.4256	52.1267	53.3612	53.6226	51.8042	45.7112	51.4814	55.7265	52.157	48.5169	48.2881	49.242	48.723	47.8274	46.4234	47.6226	54.3234	54.2599	61.5444		49.1615	53.0729	49.5214	45.1986	51.8072	48.7251	48.7978	50.0071	49.9631	48.8686	49.8749	49.3527	46.6424	47.4399	48.3774	45.7316	47.2906	47.8792	46.4189	40.0171	44.368	41.9753	47.403	45.9504	46.1166
25	54.3638	55.7167	53.6191	53.4869	53.0854	53.4256	53.6073	53.8856	53.8895	49.0556	53.6709	53.8096	53.1182	50.9675	51.6793	51.6664	53.066	51.8679	50.1626	49.3123	55.6591	54.17	52.7983	49.1615		69.8028	66.1774	59.9905	54.6996	53.3263	49.0356	50.4181	51.4133	45.9901	48.9374	47.9983	44.2283	45.2988	44.1767	42.5173	44.5615	45.8579	44.7998	42.8042	48.9433	46.3553	47.4155	48.5635	47.5898
26	51.9378	54.3705	51.7212	51.9924	50.9	53.0854	53.5874	54.5997	52.5346	50.4644	51.552	58.0728	50.712	47.9075	47.8003	50.1695	49.3299	48.8218	46.0606	47.3322	58.283	53.5387	56.3059	53.0729	69.8028		64.1707	56.9228	60.1362	55.9325	51.0874	52.1968	52.5696	47.2615	49.5089	48.7672	46.2256	46.2163	47.0861	45.3089	46.5693	48.2447	45.6492	41.7001	50.4142	48.0513	49.102	50.3818	49.781
27	52.8097	55.1083	51.3321	52.0334	48.0921	50.9	51.7158	50.6576	51.025	47.2365	50.8734	51.5801	54.1935	49.3389	49.9642	50.8066	51.6672	49.3046	48.2642	48.7098	52.9096	54.041	53.9715	49.5214	66.1774	64.1707		68.343	53.5543	52.1643	47.6672	49.2063	50.5233	44.6703	47.4844	46.5444	44.0551	44.33	44.3106	42.0964	44.3187	44.9389	43.3957	41.6749	46.8764	43.9002	46.4821	48.4641	47.1905
28	50.3704	51.2155	48.1476	49.2824	52.8325	48.0921	49.0918	48.4705	48.9464	44.7496	50.3205	47.7948	50.1956	48.2159	49.8669	49.7563	50.5627	49.7832	46.1503	47.3188	49.0452	50.2252	49.5775	45.1986	59.9905	56.9228	68.343		50.1885	48.5467	44.7074	45.9931	47.6699	41.2517	43.6123	42.7905	40.7523	41.2615	40.5432	38.7282	40.6728	41.9738	40.8629	38.9684	44.5727	42.3942	43.6839	45.9587	44.8435
29	51.9759	54.8301	52.9376	53.8731	52.7858	52.8325	53.6184	53.3048	53.9058	50.6297	52.3245	56.7455	51.3988	48.7692	48.8014	51.2675	50.6104	48.8538	47.3166	48.7337	56.1127	53.1023	56.0631	51.8072	54.6996	60.1362	53.5543	50.1885		69.4218	53.2462	54.3514	55.8154	48.4056	51.2409	50.2108	46.6504	47.4266	48.8917	46.2908	48.4835	50.0677	47.5176	43.3135	52.8494	49.2365	50.9782	48.2742	48.4648
30	51.0195	53.4477	53.9117	56.0191	47.4331	52.7858	52.0977	51.9484	53.0703	50.0824	51.5931	54.6746	51.4536	47.6878	47.1907	49.7207	49.0829	46.976	45.5562	47.5553	54.8539	53.1518	53.384	48.7251	53.3263	55.9325	52.1643	48.5467	69.4218		53.6864	54.8862	55.9953	46.7653	49.0925	48.1823	45.2012	45.3902	46.176	43.1941	45.1067	48.3345	44.2818	43.8073	52.9175	51.2378	48.9274	45.4408	45.4145
31	47.0588	49.2135	47.4451	48.7576	48.7749	47.4331	47.8284	47.7797	47.928	43.3777	46.674	49.5964	46.2022	45.2271	45.4743	46.3577	45.9918	45.4122	43.7835	44.7233	49.0252	47.4718	51.9223	48.7978	49.0356	51.0874	47.6672	44.7074	53.2462	53.6864		91.1507	86.4447	46.5258	46.87	46.4717	44.3734	43.7947	44.7924	43.0114	44.9041	46.6485	44.6273	42.1159	47.442	45.0522	45.6578	45.1203	45.5266
32	48.6998	50.4148	48.6476	49.7448	49.6333	48.7749	48.7519	48.5884	48.7225	43.5773	47.6566	49.8947	47.6822	46.1382	46.6361	47.5858	46.8916	47.0026	44.7273	45.7503	50.3847	49.1487	52.942	50.0071	50.4181	52.1968	49.2063	45.9931	54.3514	54.8862	91.1507		87.8345	47.367	48.2187	47.4897	44.9734	44.8359	45.827	43.8992	45.8863	47.3509	45.4568	42.725	48.8255	45.7818	47.1772	45.7016	44.9804
33	49.5565	51.2144	49.3047	50.6425	46.3762	49.6333	49.679	48.9876	49.6538	44.4109	49.1767	50.7339	48.0197	47.0456	47.5146	48.4142	47.7351	47.9028	45.8801	46.3764	51.1655	49.9609	53.1504	49.9631	51.4133	52.5696	50.5233	47.6699	55.8154	55.9953	86.4447	87.8345		46.9448	47.9753	47.6813	45.4455	44.8945	46.2195	44.4335	46.7877	48.088	46.1698	43.4461	49.6641	46.6444	48.3749	46.1836	45.7347
34	45.0007	47.4416	45.3554	44.1476	48.0088	46.3762	46.1193	46.0514	45.5488	41.9671	44.7927	47.8628	44.5503	41.563	41.4694	42.809	43.2418	42.0918	40.2431	43.0286	46.2853	45.766	50.6526	48.8686	45.9901	47.2615	44.6703	41.2517	48.4056	46.7653	46.5258	47.367	46.9448		79.6649	79.4485	60.2607	60.8024	61.4989	59.519	62.4794	61.8798	51.8541	47.1113	45.727	44.8157	50.1318	43.0445	43.8093
35	47.2592	49.7672	46.9491	45.9594	47.4231	48.0088	48.3023	47.2952	47.6291	44.7599	46.6415	49.4574	47.0347	43.2285	43.5856	45.2049	45.3031	43.4397	41.8977	44.0816	49.1279	48.0778	54.1648	49.8749	48.9374	49.5089	47.4844	43.6123	51.2409	49.0925	46.87	48.2187	47.9753	79.6649		94.4087	61.1014	61.3908	62.0554	59.0915	61.9607	61.9726	52.5759	47.9401	48.0541	46.0165	50.8925	43.9714	43.8694
36	46.2678	48.8406	46.442	45.5441	45.459	47.4231	47.7898	46.9235	47.5489	44.7679	46.3961	49.9575	46.53	42.5171	43.1025	44.4716	44.6115	42.8847	41.5879	43.7701	48.6464	47.31	53.6627	49.3527	47.9983	48.7672	46.5444	42.7905	50.2108	48.1823	46.4717	47.4897	47.6813	79.4485	94.4087		60.6903	60.7783	60.7715	59.0964	61.7145	62.0657	52.4177	47.4077	47.165	45.7709	50.1135	43.522	43.8968
37	43.6714	44.1873	42.6968	41.8444	46.9257	45.459	45.3343	44.9771	45.374	39.684	43.6947	44.1828	43.1291	41.4919	41.0704	41.1101	41.8362	41.4327	39.4333	41.9004	45.5415	44.0699	48.9947	46.6424	44.2283	46.2256	44.0551	40.7523	46.6504	45.2012	44.3734	44.9734	45.4455	60.2607	61.1014	60.6903		79.2683	75.7544	75.1801	75.675	76.457	53.6718	47.4698	45.459	44.6193	48.1329	41.9008	42.3615
38	44.2395	45.3841	43.5424	42.6987	44.9568	46.9257	46.2985	45.0819	45.8491	41.2109	44.2687	45.3257	43.9655	42.5722	41.9977	42.2508	42.6275	43.2591	40.6294	42.663	45.4618	44.1425	49.0031	47.4399	45.2988	46.2163	44.33	41.2615	47.4266	45.3902	43.7947	44.8359	44.8945	60.8024	61.3908	60.7783	79.2683		76.2235	72.54	73.5175	75.3623	53.6999	49.034	44.9994	45.7235	47.8208	41.9112	42.0814
39	43.9848	44.6057	42.9799	42.6374	43.3722	44.9568	44.8509	44.9916	45.1465	40.6062	44.1546	45.3148	43.6973	42.005	42.4549	43.2946	42.7424	42.7334	41.4335	41.3275	45.3849	43.8465	49.8427	48.3774	44.1767	47.0861	44.3106	40.5432	48.8917	46.176	44.7924	45.827	46.2195	61.4989	62.0554	60.7715	75.7544	76.2235		83.9031	79.1837	76.7358	56.1265	47.1713	45.6252	44.0478	49.6147	43.0989	43.8046
40	42.5807	42.9712	41.6365	41.2798	45.0741	43.3722	43.0923	42.976	43.5831	38.3233	42.1387	43.0436	41.7458	40.0688	39.8499	40.552	40.4633	40.6698	38.8241	39.7723	43.1548	41.8985	47.3421	45.7316	42.5173	45.3089	42.0964	38.7282	46.2908	43.1941	43.0114	43.8992	44.4335	59.519	59.0915	59.0964	75.1801	72.54	83.9031		78.7617	73.4452	53.9537	45.9738	44.5207	42.4742	47.4975	41.1978	42
41	43.4742	44.9267	43.6223	42.8834	46.7026	45.0741	44.7833	44.258	45.1485	41.2748	44.7203	45.2504	43.574	41.6228	41.5414	42.8374	42.4382	42.3158	40.2575	41.4821	45.6197	44.2291	49.365	47.2906	44.5615	46.5693	44.3187	40.6728	48.4835	45.1067	44.9041	45.8863	46.7877	62.4794	61.9607	61.7145	75.675	73.5175	79.1837	78.7617		76.8256	54.901	47.6339	45.9149	43.8303	49.4951	42.7457	42.9003
42	44.26	45.3132	44.088	44.3187	45.0254	46.7026	46.2971	45.7613	46.607	40.0846	45.1142	45.0134	44.904	42.527	42.2269	43.6343	43.2303	43.2247	41.76	42.0642	47.2163	45.4656	49.9354	47.8792	45.8579	48.2447	44.9389	41.9738	50.0677	48.3345	46.6485	47.3509	48.088	61.8798	61.9726	62.0657	76.457	75.3623	76.7358	73.4452	76.8256		57.029	47.92	46.2104	45.404	49.2127	43.1545	43.6877
43	43.0843	44.1338	42.9585	42.9636	45.3979	45.0254	43.7713	43.9569	44.5785	40.5287	43.143	44.4637	43.0428	41.3638	42.3154	43.3351	42.8553	42.196	41.7876	39.9869	44.3236	42.5441	47.6113	46.4189	44.7998	45.6492	43.3957	40.8629	47.5176	44.2818	44.6273	45.4568	46.1698	51.8541	52.5759	52.4177	53.6718	53.6999	56.1265	53.9537	54.901	57.029		44.9109	44.2089	43.111	47.1044	43.5223	44.1071
44	43.14	43.1708	42.8637	41.7423	46.4103	45.3979	43.9166	44.0824	45.2345	39.9226	43.7251	42.0907	42.0724	43.4031	42.9155	41.3348	42.2286	43.7331	40.876	42.9879	43.3026	41.4335	42.4778	40.0171	42.8042	41.7001	41.6749	38.9684	43.3135	43.8073	42.1159	42.725	43.4461	47.1113	47.9401	47.4077	47.4698	49.034	47.1713	45.9738	47.6339	47.92	44.9109		43.0946	44.2403	43.5789	37.4792	37.2419
45	45.0916	46.7251	46.8022	47.2751	47.6323	46.4103	46.3019	45.8899	46.6383	45.8589	46.4801	47.3209	45.5591	42.4755	42.1122	43.4192	42.8391	42.4301	40.3929	42.6248	48.272	46.8968	47.138	44.368	48.9433	50.4142	46.8764	44.5727	52.8494	52.9175	47.442	48.8255	49.6641	45.727	48.0541	47.165	45.459	44.9994	45.6252	44.5207	45.9149	46.2104	44.2089	43.0946		75.9335	56.9429	44.1582	43.5238
46	44.2678	44.6452	45.104	45.042	45.9178	47.6323	45.8967	44.9082	46.834	43.0759	44.5249	45.9823	43.865	41.7999	41.2774	41.8593	42.2239	41.5204	39.4289	41.7094	47.1703	43.7061	44.9396	41.9753	46.3553	48.0513	43.9002	42.3942	49.2365	51.2378	45.0522	45.7818	46.6444	44.8157	46.0165	45.7709	44.6193	45.7235	44.0478	42.4742	43.8303	45.404	43.111	44.2403	75.9335		53.9136	42.2484	42.5871
47	45.0305	47.1442	45.4984	46.1057	46.156	45.9178	46.2728	46.513	46.1202	41.4367	45.137	46.7417	45.0637	41.2225	41.9855	43.3821	42.8401	42.0117	40.4286	42.1239	47.0984	46.9874	48.6577	47.403	47.4155	49.102	46.4821	43.6839	50.9782	48.9274	45.6578	47.1772	48.3749	50.1318	50.8925	50.1135	48.1329	47.8208	49.6147	47.4975	49.4951	49.2127	47.1044	43.5789	56.9429	53.9136		44.8215	44.0734
48	44.7003	47.0155	44.735	45.2099	45.6205	46.156	45.0486	45.6661	44.9821	42.0877	45.771	45.339	43.8883	42.7634	42.3876	43.4828	43.4751	43.1052	40.4136	43.4207	46.4312	45.5833	49.0023	45.9504	48.5635	50.3818	48.4641	45.9587	48.2742	45.4408	45.1203	45.7016	46.1836	43.0445	43.9714	43.522	41.9008	41.9112	43.0989	41.1978	42.7457	43.1545	43.5223	37.4792	44.1582	42.2484	44.8215		79.8065
49	44.3994	46.201	44.9044	44.6043	50.9162	45.6205	44.9618	44.8601	44.7715	42.6336	45.4913	45.8778	42.7912	42.5508	41.8548	43.505	42.9103	42.8832	39.9286	43.259	46.3957	44.7923	48.7562	46.1166	47.5898	49.781	47.1905	44.8435	48.4648	45.4145	45.5266	44.9804	45.7347	43.8093	43.8694	43.8968	42.3615	42.0814	43.8046	42	42.9003	43.6877	44.1071	37.2419	43.5238	42.5871	44.0734	79.8065
50	48.9055	51.0185	49.0455	49.2958	50.7316	50.9162	49.9777	49.5994	49.6534	44.8408	49.6269	49.142	47.7726	45.0871	44.9556	46.6142	46.4436	46.0722	43.3357	46.5301	50.5824	49.9426	54.0194	51.2904	52.7267	56.0893	52.597	48.8885	53.368	50.2093	48.8217	49.8435	50.6337	47.0143	48.1661	47.6115	45.8409	46.0715	48.1153	45.7099	46.6014	48.2076	47.7423	40.606	48.0492	46.4272	48.9261	80.5664	79.1904
51	48.3391	50.2765	48.1663	48.322	48.2263	50.7316	49.3469	49.9574	49.0802	44.9293	49.4514	48.95	46.8197	45.304	44.9477	45.8709	46.7342	45.9782	43.2132	46.554	50.4125	49.1555	53.0189	49.8947	52.2671	54.7812	51.7278	48.8328	52.0985	49.5172	48.0179	48.5635	49.8205	46.4095	47.1757	46.5025	45.3958	45.588	47.0996	45.0088	46.2719	46.9585	46.6561	40.0715	47.4491	45.9734	48.2349	77.0398	77.265
52	48.8504	50.3213	49.0522	49.5652	48.901	48.2263	49.2732	48.6234	48.786	45.505	48.5909	49.8456	48.504	46.2649	46.2167	47.3172	47.6329	46.42	43.5006	46.2369	49.9077	50.3339	53.5154	49.8271	52.6421	55.7626	53.9392	51.6848	52.3298	49.0697	48.487	48.2151	49.3485	44.9395	47.0404	46.7502	44.7496	44.1771	45.3348	43.5224	45.0168	46.453	45.6772	39.4623	46.3995	44.2883	47.4597	68.0122	68.1467
53	49.8687	51.6419	49.1934	50.0418	47.461	48.901	49.8354	49.3033	49.4959	45.0236	49.8476	49.3681	49.5938	46.6821	47.2383	48.8047	48.8892	47.171	44.1663	46.6782	51.4736	52.1769	54.8398	50.22	53.5216	55.689	55.5794	53.0451	53.1491	50.0899	47.8488	49.029	50.3255	45.2794	47.4236	46.7531	45.3413	44.8354	46.0361	43.5616	45.9315	47.0783	45.5893	39.7894	47.1709	44.5919	48.371	68.9274	67.4758
54	48.0018	49.621	48.3778	48.7654	47.8355	47.8355	48.5101	48.8054	48.1416	44.2728	47.8526	48.6179	48.0006	45.123	45.7522	46.6677	46.6918	45.7695	43.0243	45.8639	49.5159	49.59	53.179	50.3864	51.9662	54.8814	53.1216	50.8763	51.6721	48.8992	47.2203	47.9579	48.7841	44.96	46.2949	45.9684	44.0197	44.2758	46.1959	43.3043	44.4981	46.0777	44.8234	39.0288	45.769	43.7516	46.9074	68.9645	66.7056
55	47.619	49.2414	48.0148	48.4559	35.2208	47.461	48.1323	48.5199	47.7562	43.9474	47.4725	48.307	47.6811	44.7525	45.4456	46.2785	46.3262	45.4638	42.6915	45.4788	49.1231	49.1151	52.8207	50.1608	51.6572	54.569	52.7123	50.6187	51.2619	48.4565	47.0443	47.7286	48.4078	44.6761	45.957	45.6265	43.7388	44.0742	45.8954	43.0699	44.1679	45.7919	44.5648	38.85	45.4726	43.4755	46.5509	68.8892	66.4204
56	31.218	31.9322	29.9833	30.8437	33.3831	32.1526	32.5396	31.2166	31.18	30.1564	31.4611	31.7499	31.5364	30.355	30.2623	30.7397	30.914	29.9512	28.0373	31.0948	31.4363	31.537	34.221	32.5773	31.2416	33.7169	32.1151	33.7879	32.2469	30.2688	30.4939	30.4137	31.1462	29.7052	29.5801	29.2219	28.6904	28.4754	29.3256	27.4503	28.5466	29.5192	28.4568	26.2802	28.8296	28.922	29.5291	38.0984	37.5049
57	30.9961	31.4912	30.038	30.6683	31.9328	31.9328	32.2551	32.1263	31.2565	28.6408	31.1749	31.3532	31.9225	29.9794	30.3246	30.7588	31.0491	30.0208	28.3384	30.8582	30.4354	31.088	34.5894	33.8247	30.697	33.4187	31.9344	33.3333	31.917	29.4955	30.1831	30.3987	30.9508	29.8871	29.319	29.5034	28.4458	29.3317	30.3093	27.7064	28.2412	29.7581	28.9739	26.2882	28.3207	28.6992	29.9679	38.2519	37.059
58	32.7793	33.411	31.5333	32.7788	32.1526	33.4003	33.798	33.063	32.6634	30.242	32.6056	32.2422	33.6683	31.3638	31.7454	32.5257	32.7521	31.1834	29.9008	32.3175	32.1109	32.6297	35.5004	33.7093	32.3525	34.391	33.6895	35.2748	33.3732	31.0281	31.0056	31.1996	32.4088	30.8204	30.5892	30.5037	29.8267	29.7915	30.6938	28.5114	29.3861	31.384	30.1811	26.9569	29.668	29.8391	30.9383	39.5865	38.3812
59	32.7793	33.411	31.5333	32.7788	33.4003	33.4003	33.798	33.063	32.6634	30.242	32.6056	32.2422	33.6683	31.3638	31.7454	32.5257	32.7521	31.1834	29.9008	32.3175	32.1109	32.6297	35.5004	33.7093	32.3525	34.391	33.6895	35.2748	33.3732	31.0281	31.0056	31.1996	32.4088	30.8204	30.5892	30.5037	29.8267	29.7915	30.6938	28.5114	29.3861	31.384	30.1811	26.9569	29.668	29.8391	30.9383	39.5865	38.3812
60	29.3657	31.3665	29.3271	30.3738	33.4003	28.3784	29.5213	28.7698	29.2575	26.7116	30.62	29.8739	28.7063	29.5963	28.6963	31.301	31.0954	29.879	28.5882	30.2201	29.3565	32.4988	31.5936	31.3173	31.7058	32.0985	32.5816	33.61	32.5185	30.588	28.02	29.0602	30.0544	27.1238	28.7317	28.0218	24.8091	25.8413	26.4144	23.8948	26.1238	27.0926	26.439	23.119	27.0108	25.0251	28.8397	34.5845	32.6624
61	29.3917	31.4178	29.3523	30.3806	28.3784	28.4035	29.5478	28.8351	29.2634	26.7164	30.6265	29.8592	28.7301	29.6022	28.6828	31.3077	31.1435	29.9254	28.6331	30.2881	29.3626	32.483	31.6004	31.324	31.7539	32.1054	32.5887	33.6177	32.5952	30.5946	28.0438	29.1234	30.121	27.1477	28.7575	28.0466	24.8303	25.8639	26.4556	23.8988	26.1286	27.1173	26.4616	23.1227	27.0354	25.0293	28.8668	34.6122	32.7287
62	29.523	31.5017	29.3819	30.4396	28.4035	28.4704	29.641	28.884	29.3142	26.6837	30.7888	29.9768	28.8312	29.6333	28.7293	31.4316	31.1797	30.0384	28.7399	30.4249	29.5412	32.6215	31.6821	31.5131	31.9167	32.2311	32.6746	33.7572	32.755	30.7609	28.1064	29.2293	30.3355	27.2092	28.7465	28.0538	24.8639	25.9019	26.5317	23.947	26.2235	27.2196	26.4648	23.1191	27.0207	25.1301	28.9401	34.8222	32.8671
63	29.4354	31.4457	29.3751	30.4299	28.4704	28.4062	29.572	28.858	29.287	26.7359	30.6523	29.9264	28.7699	29.6059	28.7046	31.3346	31.1278	29.9495	28.6163	30.2718	29.3872	32.5135	31.6276	31.351	31.7596	32.1543	32.6173	33.6487	32.6253	30.6211	28.0646	29.1458	30.1655	27.187	28.7405	28.049	24.8302	25.8465	26.4749	23.8981	26.1663	27.1579	26.4806	23.1371	27.0176	25.0461	28.8912	34.6201	32.7548
64	29.3576	31.373	29.3	30.3393	28.3118	28.3343	29.5125	28.8625	29.1893	26.9657	30.7337	29.8848	28.7375	29.5079	28.6337	31.2433	31.0402	29.8492	28.563	30.2912	29.5355	32.4085	31.5564	31.3238	31.6487	31.9744	32.4967	33.6779	32.4983	30.5322	28.1273	29.0916	30.1246	27.2727	28.6256	27.9791	24.9661	25.8076	26.5421	23.8517	26.1253	27.0914	26.4397	23.1117	26.9327	25.0292	28.8118	34.8067	33.1214
65	29.3552	31.3496	29.2976	30.3151	28.4062	28.3118	29.449	28.8005	29.1868	26.9622	30.732	29.8617	28.6981	29.5056	28.65	31.2206	31.0388	29.8471	28.5407	30.2893	29.5123	32.3612	31.5338	31.2581	31.6062	31.9522	32.4525	33.5862	32.4977	30.5304	28.1059	29.0508	30.1227	27.2505	28.6028	27.9372	24.928	25.7497	26.5021	23.8135	26.1029	27.0296	26.4181	23.1069	26.929	25.0251	28.8089	34.8077	33.1213
66	29.1469	29.777	28.0161	29.1508	28.3343	30.4224	30.7382	28.8143	30.4167	27.1629	29.9412	28.8727	29.3813	28.24	28.4036	28.5737	28.9871	27.9238	25.9816	28.5268	28.4068	29.8231	31.92	29.5818	28.4277	30.5774	30.2257	32.1665	30.1717	28.2359	28.2151	28.5037	28.9336	27.1004	27.8067	27.7753	27.2984	26.6047	27.2005	25.4023	27.1971	27.5687	26.0748	23.5264	26.6409	26.766	27.8988	33.005	31.8355
67	34.2876	36.2543	33.1453	34.6715	30.4224	35.0251	35.3337	35.0598	34.9011	30.9934	35.1025	35.6812	34.4678	32.8277	32.2315	33.5198	34.3665	32.6856	30.6931	33.5529	34.3424	35.6888	38.4642	37.3576	34.1505	37.2361	35.6254	37.5069	36.965	34.9569	33.814	34.4508	34.922	33.3595	34.2697	33.6717	32.4561	32.472	33.8365	30.7408	32.5628	33.6715	31.8708	27.7837	32.4242	30.8918	34.6147	41.7428	39.2334
68	34.7651	37.2585	33.7908	35.3253	35.9632	35.9632	36.1916	36.4241	35.878	31.5765	35.6294	36.3193	35.0259	33.9017	32.7244	34.5635	34.9283	33.614	31.3261	34.6806	34.7849	36.9193	39.5279	38.1223	35.4343	39.3768	36.7178	37.6411	37.787	35.8851	34.6317	34.8811	36.0835	34.1498	35.098	34.4709	32.8919	32.6702	34.5792	31.8129	33.5935	35.0743	32.8515	28.6935	33.1545	31.9229	35.362	42.2859	39.9433
69	30.9247	33.4915	29.9466	32.5323	35.0251	29.7233	31.1342	30.3409	31.1102	27.3803	31.8953	32.2429	29.9248	29.3233	28.2294	31.8033	31.3452	29.7929	28.6028	30.2009	31.8733	34.1685	34.4632	34.2976	31.9662	33.6167	33.2739	34.9236	35.857	32.7537	29.363	30.2539	31.2628	29.2002	31.194	30.555	27.8141	28.5714	29.5161	27.0504	29.2797	30.7738	28.797	23.8827	30.0255	27.0087	32.4673	35.5644	34.6707
70	30.7495	33.094	29.5985	31.7765	29.7233	29.9961	30.6672	30.2067	30.571	27.6165	31.4493	31.6213	30.0492	28.7706	28.4673	31.6056	31.2921	29.3582	29.1635	30.0061	30.5293	33.0353	33.8744	32.9109	31.1161	32.976	33.1042	34.2296	34.6067	31.9686	29.0122	29.5785	30.7982	28.8864	30.4784	29.8242	27.1527	27.7059	29.0958	26.1386	28.1001	30.2272	29.9366	23.6075	29.0114	26.4114	31.7316	34.8592	34.0971
71	34.8834	36.4982	34.0975	35.4839	29.9961	36.0834	36.3664	35.6359	35.3197	31.5643	35.763	36.0037	35.2933	33.1893	32.7928	34.5066	35.3077	33.9334	32.4126	34.1099	35.3204	35.8863	39.6573	40.0189	35.2661	38.692	37.0636	36.7968	37.8186	35.976	35.3206	35.6781	36.1932	35.2103	36.1804	35.5371	34.9125	35.0406	36.3876	33.4332	34.7211	35.9446	34.9589	29.3246	33.9052	33.5331	35.7586	42.4256	41.6865
72	39	41.288	38.0705	39.439	36.0834	40.395	40.8167	39.9624	40.0242	38.8431	39.7482	42.7214	38.2736	37.719	36.1513	39.6457	37.9641	37.6428	34.9611	37.6299	41.7559	41.6143	44.0628	43.3565	39.5134	46.2464	40.9099	41.699	45.7897	42.1014	37.7155	38.1498	40.0588	38.7792	40.9881	40.275	38.3251	38.8706	38.4006	36.2887	38.6007	39.886	37.4766	31.6877	39.6661	38.1408	40.4822	45.6326	44.6196
73	38.9251	41.2523	37.9512	39.2241	35.8731	40.5178	40.8901	40.1904	40.2035	36.1383	40.1325	40.8247	38.1105	37.9063	36.2713	39.1636	38.086	37.7456	35.0892	37.717	39.5345	41.4973	43.7977	43.8411	39.5049	42.7431	40.673	41.7375	43.3565	40.0329	37.7788	38.2465	39.7898	38.8555	40.6137	40.1971	38.4113	39.0217	39.4226	36.6011	38.7081	39.793	37.5544	31.7899	38.8427	36.377	40.541	46.266	45.6143
74	39.0612	41.2269	38.1357	39.7644	40.395	41.134	41.6333	40.3053	39.9243	34.2209	39.5569	40.3028	39.054	38.1806	37.4857	40.0871	38.634	38.1599	36.8262	38.2785	39.5852	41.821	44.1118	43.2103	40.0847	43.9638	41.0734	41.9603	43.1709	40.9232	37.8443	38.7257	39.9587	39.0493	41.0366	40.5766	38.1891	38.9114	40.0819	36.839	38.4371	41.4557	39.2154	31.9398	38.228	35.8828	40.9115	45.582	44.5258
75	37.5797	38.22	35.9539	37.1486	40.5178	38.5625	38.7845	38.3999	38.6225	34.5871	38.1645	38.4888	36.4234	37.126	36.0113	37.5921	36.9128	36.5538	34.8404	37.1909	37.5421	38.1227	41.2748	40.5547	37.5399	39.6763	39.3914	39.4123	39.6334	37.2468	37.3171	36.9925	38.3895	37.4186	38.1174	37.9342	37.3433	37.2787	37.932	35.8135	37.5273	38.9024	37.7219	31.5434	36.3499	34.8928	38.096	44.568	45.1508
76	37.338	38.7918	36.453	37.8275	41.134	39.4353	39.9058	38.8176	38.2651	34.5659	38.3464	38.4475	36.9155	36.139	35.0176	36.6627	37.2039	36.3782	34.1969	37.2431	38.332	39.4913	41.9916	41.0651	38.0303	40.5624	40.3187	39.3972	40.2855	38.1679	36.3623	36.8047	38.1701	37.8078	38.9297	38.332	37.5593	37.9432	37.984	36.39	37.808	38.8906	36.8643	31.715	36.2366	34.5352	38.0097	44.8186	44.6477
77	36.8413	37.3923	34.5995	36.0928	38.5625	37.1683	36.5656	36.3552	36.6777	34.5547	36.8806	36.2709	35.6954	35.4995	35.161	36.4026	36.1022	35.6033	33.6865	35.7507	36.8608	37.2428	39.1003	38.8678	37.0543	38.3035	37.6421	39.1236	39.0851	36.5458	35.4161	35.7013	36.8372	36.0161	36.649	36.4232	36.4221	35.3802	37.1346	34.1232	35.6088	36.5437	36.3636	30.31	34.8823	33.6584	37.3314	43.8039	43.9123
78	38.6837	40.3138	36.8705	38.4053	39.4353	38.5033	38.5875	37.7453	38.3305	34.9366	37.9811	39.571	37.5568	36.7012	36.0006	38.4411	37.4762	37.3273	34.0632	36.5553	37.6736	39.0625	41.6341	40.7117	38.2927	40.8398	39.704	40.5873	41.0169	38.5714	36.7437	36.6683	38.5173	36.8773	38.223	38.0229	36.406	36.5641	36.9958	35.6176	36.7854	37.4653	36.5713	30.5145	36.3814	34.5334	38.9219	45.2688	45.1602
79	35.3098	36.5701	34.2464	35.5699	37.1683	35.2208	35.6631	35.8775	35.7064	32.5635	36.1532	35.9824	35.3296	34.4224	34.3952	35.4652	35.9446	34.6608	32.3733	34.7937	35.8796	36.6861	38.3865	36.7942	36.078	38.8092	36.8624	38.2132	38.052	35.5873	35.1961	35.0515	36.2921	33.3632	34.1009	33.5525	31.5674	31.7266	33.6284	31.5003	33.133	34.3626	32.9755	28.2944	33.3283	32.3781	35.7248	42.0698	41.9279
80	34.5756	35.5498	33.4488	34.8661	38.5033	33.3831	34.7392	34.7089	35.154	32.7772	36.4648	35.6451	34.2979	35.3924	34.0288	36.6195	36.4969	34.892	33.5492	35.1435	34.8169	36.2079	36.3636	34.7764	35.7342	36.0222	35.6414	37.8589	37.0554	34.3249	32.8209	33.1646	34.3081	30.9149	32.4425	32.207	29.4394	29.7777	30.6326	28.7683	30.9498	32.0758	30.8672	27.6593	32.6933	31.2582	33.6866	40.2773	39.7878
81	51.9194	51.8269	51.1482	51.3123	51.1254	51.1254	50.8954	50.977	51.3993	48.0777	51.6866	52.8134	49.4224	49.6144	49.2357	50.7277	50.0898	50.0659	46.8647	47.8158	52.4117	50.3012	52	48.6723	56.1359	57.5776	53.9466	51.4258	53.8114	50.9007	48.8702	49.3071	49.8682	45.737	46.9825	46.0584	42.6308	43.1188	44.8004	42.1757	43.4699	44.9131	44.3923	40.8618	48.9419	45.7456	48.5096	57.4873	58.85
82	51.765	50.874	50.3207	50.5315	51.8173	51.8173	50.6574	50.8235	51.4354	47.0757	51.1621	50.1944	49.1961	50.3686	50.8124	49.8758	49.9571	50.4829	47.4674	48.453	51.1117	49.3265	51.1183	47.0649	55.2872	54.0044	53.125	51.7707	51.3572	49.5522	47.3066	47.7937	48.7545	43.715	45.4292	44.8506	42.2382	42.5084	42.2807	41.0935	42.1779	44.1778	43.566	41.5598	46.6359	44.9418	46.3682	55.3881	55.6435
83	49.1614	49.1452	47.0041	47.7791	47.0482	47.0482	46.9789	46.4694	47.814	44.3715	48.2345	46.8217	47.5434	48.8422	49.0485	49.3279	48.6252	48.8652	45.6551	47.3816	47.057	46.5205	46.3956	43.5502	49.4629	48.4564	50.2465	52.9462	47.104	45.6292	44.5265	45.2827	46.7119	39.0565	40.504	39.8169	38.9069	39.9491	39.9202	37.7086	39.6976	40.6541	40.0084	38.268	42.7717	41.325	42.6083	50.3613	50.4514
84	48.0856	48.197	45.8516	46.4021	46.3877	46.3877	45.7979	46.4858	46.6667	44.219	47.2696	46.3026	46.9678	47.6148	48.5932	49.0726	47.9355	48.1543	45.9877	46.9612	45.7319	45.1823	45.3145	43.0866	48.0896	47.1133	49.0193	51.3406	45.745	44.6919	43.7051	44.6069	45.5214	38.4429	39.4922	39.1825	37.9097	39.058	39.6056	37.259	38.7689	40.4348	39.8876	37.4707	42.0157	40.3701	41.6977	49.1836	48.9884
85	47.0231	46.7824	44.7483	45.961	44.7062	44.7062	45.2839	45.4479	45.2126	43.6657	46.7445	45.3446	47.0236	46.4718	48.1371	48.4443	48.5792	46.0178	44.9927	44.7745	44.8902	45.0199	44.5845	41.1471	47.6834	46.3665	48.0353	51.146	44.7756	43.2458	42.4082	42.7936	44.1836	37.477	38.6038	38.4471	37.3613	37.7508	38.5579	36.3214	38.2606	39.0085	38.7833	36.3837	41.1409	39.522	41.1674	48.7234	48.4384
86	47.673	47.4478	45.3671	45.4794	45.5624	45.5624	45.9153	45.4599	45.9119	42.7225	47.0142	45.125	46.1895	46.5953	47.5945	47.7743	46.8697	46.528	44.034	44.5845	44.7449	45.2302	44.3399	41.6143	47.5134	46.6521	47.8772	50.6436	45.1139	44.2659	41.9772	43.2202	44.6656	37.3916	39.133	38.9196	36.7301	37.5601	37.803	35.7551	37.8042	38.728	38.1219	36.2785	41.6594	39.8596	41.3649	48.3792	47.3294
87	51.8036	52.2321	50.715	50.8807	50.4198	50.4198	50.3011	50.8117	50.8361	53.622	51.4333	52.9262	50.5325	48.7509	49.7146	50.8436	49.4207	49.4841	45.5633	49.1301	53.6305	51.1542	50.2813	46.2464	52.1681	57.6089	53.283	53.3632	55.4419	53.5818	46.3748	47.0663	48.1982	42.9046	44.6036	43.597	42.3855	41.9898	43.8393	41.125	42.9174	44.2291	42.3021	40.522	48.428	47.5859	46.5396	56.3072	56.4779
88	52.9316	52.6274	51.0992	51.6917	50.8433	50.8433	50.961	51.1304	51.4417	50.0964	51.704	52.771	51.4843	49.4392	50.5544	51.2753	50.7975	49.9703	46.1583	49.6005	52.3025	51.7532	51.1979	47.6628	52.9385	57.2027	53.936	54.2881	54.8461	53.2666	46.6276	47.6559	48.5371	42.9035	44.9209	44.2613	42.5832	42.7616	44.0776	41.0382	42.7639	44.4155	42.5468	40.7348	48.1999	47.3521	47.328	56.789	56.7158
[truncated: 39 more columns]

## Sheet: Supple. Table 5.
Supplementary Table 5. ANI values between genomes.
ANI	1	2	3	4	5	6	7	8	9	10	11	12	13	14	15	16	17	18	19	20	21	22	23	24	25	26	27	28	29	30	31	32	33	34	35	36	37	38	39	40	41	42	43	44	45	46	47	48	49
1		75.4289	73.2465	72.7633	72.9417	73.954	74.188	73.8324	73.1599	70.2885	68.7048	73.0846	73.0536	66.5572	68.0809	66.9409	66.0679	66.3899	65.9292	66.4961	71.7457	70.2514	71.3257	70.4733	68.4027	70.8017	69.9242	67.0327	69.1964	70.0009	69.9141	70.0307	69.8337	69.5037	69.8793	69.4253	69.553	69.3543	69.7487	69.772	68.5259	69.2308	69.5445	66.4221	68.9017	69.9817	69.2025	70.4468	70.4987
2	75.4289		72.1179	71.7784	71.9891	71.962	72.1437	72.5248	71.4685	69.5272	68.4265	71.8284	71.9553	66.068	67.562	66.6899	66.2863	66.0414	65.9513	66.4035	70.4847	69.6742	70.0164	69.8909	68.113	69.9307	68.7629	66.5446	68.8762	69.3379	68.7827	68.8593	68.5972	68.622	68.8435	68.8015	69.1518	69.103	68.7535	68.7942	68.0566	68.5835	68.5859	66.4608	68.541	69.4634	68.4802	69.7719	69.7911
3	73.2465	72.1179		76.9751	77.4925	72.5014	72.5579	72.8126	71.9965	70.0694	68.6617	72.0277	71.8349	66.0881	68.3556	66.9032	65.9957	66.0589	65.8224	66.1168	71.2001	69.3199	70.4591	69.723	68.1966	70.0183	69.4932	67.0149	68.9133	69.5568	69.2667	69.132	69.2543	68.8334	68.9492	68.8831	68.9977	69.1921	69.1377	68.8284	68.1386	68.7438	69.0535	66.8361	69.1517	69.4756	68.4383	69.723	69.9541
4	72.7633	71.7784	76.9751		88.6549	72.1584	71.8909	72.1299	71.4676	69.8837	68.6197	71.5693	71.392	66.0429	67.7052	66.3827	65.9534	66.0653	66.1762	66.0547	70.5429	69.0942	69.9814	69.6234	67.6251	69.6133	68.7527	66.7162	68.5453	68.958	68.6836	69.0348	68.9639	68.3772	68.3166	68.3127	68.7011	68.6962	68.6315	68.7357	67.7659	68.2839	69.0586	66.4158	68.6495	69.0249	68.2638	69.7295	69.9059
5	72.9417	71.9891	77.4925	88.6549		72.3607	72.3329	72.7161	71.5399	69.8223	68.4658	71.874	71.729	65.8238	67.8223	66.3836	65.9374	65.8836	65.645	66.2554	70.9485	69.2376	70.23	69.7962	68.059	69.7297	69.2424	66.7956	68.7469	69.7135	69.1026	69.4544	68.882	68.5393	68.7145	68.6162	68.9935	69.0333	68.7922	69.0379	67.9096	68.6962	68.7603	66.1675	68.8172	69.2596	68.2573	69.687	70.0642
6	73.954	71.962	72.5014	72.1584	72.3607		88.215	83.6322	77.5566	73.5258	71.3555	77.4319	73.7286	66.1713	67.5281	66.297	65.8756	66.679	65.6064	66.6536	72.0309	70.0392	71.7494	70.6884	68.685	71.304	69.5769	66.7749	69.9647	70.2662	70.0126	69.8039	69.9989	69.7969	69.9286	69.8718	69.8134	69.7651	69.6123	69.6446	68.6025	69.7127	69.7561	67.2754	69.7534	70.7919	69.001	70.6067	70.4265
7	74.188	72.1437	72.5579	71.8909	72.3329	88.215		84.4402	77.7028	73.3981	71.3682	77.8136	73.8585	65.9706	67.4053	66.2667	65.9635	66.1293	65.3855	66.7412	72.4137	70.1364	72.2798	71.0149	69.0249	71.4626	69.9844	66.6553	70.2125	70.4326	70.1893	70.3133	70.2648	70.0483	70.4936	70.3257	70.3473	70.2059	69.7448	70.1504	68.9144	69.9318	70.214	66.7947	69.6777	70.7729	69.5094	70.4977	70.4843
8	73.8324	72.5248	72.8126	72.1299	72.7161	83.6322	84.4402		77.7161	73.9724	71.5698	77.6337	73.8917	66.346	67.6672	66.4821	66.0919	65.8364	65.9913	66.91	72.4193	70.0739	71.7515	70.4618	68.773	71.3247	69.7934	66.68	69.8882	70.2583	70.0592	70.1679	70.0166	69.6547	69.865	69.737	69.7187	69.6533	69.648	69.5853	68.8285	69.8468	69.8958	66.8498	69.5983	70.3702	69.0984	70.4921	70.7916
9	73.1599	71.4685	71.9965	71.4676	71.5399	77.5566	77.7028	77.7161		74.4352	72.1914	76.5555	73.1428	66.3868	67.7781	66.6135	66.3119	66.3229	66.1317	66.4418	71.4274	69.4878	70.8304	69.9164	68.3886	70.3862	69.0594	66.8433	68.9352	69.9101	69.1559	69.2845	69.2495	68.958	69.1013	69.364	69.2172	69.2405	69.1368	69.057	68.3278	69.2089	69.71	67.057	69.0805	69.757	68.6631	69.5867	69.8457
10	70.2885	69.5272	70.0694	69.8837	69.8223	73.5258	73.3981	73.9724	74.4352		72.7137	74.1076	70.9219	66.6314	67.9062	66.7834	66.5017	66.4644	66.0714	66.4218	70.9059	68.2327	68.1552	67.9094	67.0549	71.7756	67.8095	66.4569	70.263	71.077	67.4512	67.3932	67.4603	67.3217	67.3276	67.2077	67.6088	67.494	68.3991	67.5445	67.1285	67.7017	67.4822	66.4201	69.0324	70.6833	67.2157	68.1679	67.9766
11	68.7048	68.4265	68.6617	68.6197	68.4658	71.3555	71.3682	71.5698	72.1914	72.7137		71.3708	69.5117	66.4667	67.2695	66.5289	66.1112	66.7012	66.0481	66.2511	67.5646	66.8939	66.8527	66.7567	66.5753	66.4362	66.3093	65.5009	66.2337	66.5486	66.1068	66.295	66.283	66.0681	66.1371	66.2633	66.3101	66.5511	66.3711	66.4959	65.9856	66.1703	65.9645	65.907	66.1181	66.4765	66.04	66.7377	66.6954
12	73.0846	71.8284	72.0277	71.5693	71.874	77.4319	77.8136	77.6337	76.5555	74.1076	71.3708		73.4002	65.9324	67.1479	66.686	65.7498	65.743	65.6068	65.6052	72.6347	69.3425	71.3902	70.5328	68.3467	72.4798	69.1362	66.6115	70.8166	71.4958	70.0073	69.9093	69.808	69.473	69.7888	69.3687	69.7037	69.288	69.838	69.5172	68.5365	69.568	69.3674	66.2411	69.7872	71.148	68.6882	70.1969	70.2367
13	73.0536	71.9553	71.8349	71.392	71.729	73.7286	73.8585	73.8917	73.1428	70.9219	69.5117	73.4002		65.7866	67.6971	66.8407	66.0334	65.9549	65.7609	66.3513	71.053	69.6573	70.4411	69.5207	68.3109	69.6231	69.475	67.0155	68.7642	69.0592	68.9407	68.6304	68.7944	68.5826	68.7022	68.6899	68.8362	68.804	68.731	68.9796	68.0256	68.8676	68.4352	65.9342	68.3701	69.0113	68.3611	69.7212	69.7837
14	66.5572	66.068	66.0881	66.0429	65.8238	66.1713	65.9706	66.346	66.3868	66.6314	66.4667	65.9324	65.7866		74.1282	75.8717	73.1143	72.7464	72.136	70.0563	65.6312	65.7841	65.0188	65.323	65.5531	64.8969	64.8644	65.5477	64.5753	64.8209	65.1223	65.0945	65.0664	64.5674	65.0287	64.7325	65.4298	65.2209	65.3154	65.4092	65.3567	65.1447	64.8642	65.6848	65.2498	65.3085	64.9081	65.4486	65.6315
15	68.0809	67.562	68.3556	67.7052	67.8223	67.5281	67.4053	67.6672	67.7781	67.9062	67.2695	67.1479	67.6971	74.1282		75.0998	72.0343	71.6094	71.4303	69.8033	67.1774	67.0096	66.8029	66.8526	66.7366	66.5014	66.6352	66.84	66.3824	66.2445	66.4739	66.6496	66.4597	66.2337	66.1949	65.9228	66.519	66.6027	66.5918	66.9333	66.1753	66.1857	66.4489	66.0056	66.3818	66.7937	66.2044	66.8138	67.145
16	66.9409	66.6899	66.9032	66.3827	66.3836	66.297	66.2667	66.4821	66.6135	66.7834	66.5289	66.686	66.8407	75.8717	75.0998		73.6594	73.2123	72.7354	70.354	66.1209	66.2925	65.8291	65.5425	65.7573	65.1564	65.5345	65.5539	64.9676	65.5909	65.3506	65.7722	65.7341	65.299	64.9087	65.0036	65.4812	65.6107	65.8486	65.891	65.604	65.2891	65.4012	65.4991	65.6694	65.7619	65.3916	66.0299	66.1247
17	66.0679	66.2863	65.9957	65.9534	65.9374	65.8756	65.9635	66.0919	66.3119	66.5017	66.1112	65.7498	66.0334	73.1143	72.0343	73.6594		81.58	77.8446	70.0526	65.5437	65.8651	65.0824	64.8079	65.612	65.0989	65.2155	65.9863	64.3912	64.3345	65.002	64.9343	65.15	64.7691	64.9514	64.8685	64.8619	64.9205	64.9956	65.2091	65.2925	64.6278	65.0103	65.4272	65.1463	65.4659	65.3913	65.1061	65.2881
18	66.3899	66.0414	66.0589	66.0653	65.8836	66.679	66.1293	65.8364	66.3229	66.4644	66.7012	65.743	65.9549	72.7464	71.6094	73.2123	81.58		75.8367	70.1666	65.5382	65.6111	65.381	65.5248	65.7527	65.3329	65.2295	65.5237	64.2902	64.6529	64.7586	65.2899	65.4386	64.7384	65.0897	64.9656	65.4057	65.2272	65.2344	65.6295	65.1178	65.0492	65.0782	65.9536	65.3055	65.4041	64.8616	65.3249	65.5971
19	65.9292	65.9513	65.8224	66.1762	65.645	65.6064	65.3855	65.9913	66.1317	66.0714	66.0481	65.6068	65.7609	72.136	71.4303	72.7354	77.8446	75.8367		69.8666	65.8325	65.7465	64.9205	65.0006	65.0716	65.0422	64.9916	65.3117	64.6384	64.8761	64.8692	64.7341	64.7269	64.7777	64.7845	64.7748	65.0849	65.2658	64.8479	65.4007	65.2466	64.9833	64.5635	65.3428	65.2827	65.2226	64.4311	65.2283	65.1184
20	66.4961	66.4035	66.1168	66.0547	66.2554	66.6536	66.7412	66.91	66.4418	66.4218	66.2511	65.6052	66.3513	70.0563	69.8033	70.354	70.0526	70.1666	69.8666		66.03	66.0089	65.2442	65.4251	65.6876	65.1752	65.5095	65.7689	64.707	65.0612	65.0521	65.0484	65.1505	64.7856	64.9975	65.3122	65.7576	65.4397	65.5603	66.0927	65.6974	65.3454	65.4694	65.792	65.657	65.8587	65.1306	65.429	65.8276
21	71.7457	70.4847	71.2001	70.5429	70.9485	72.0309	72.4137	72.4193	71.4274	70.9059	67.5646	72.6347	71.053	65.6312	67.1774	66.1209	65.5437	65.5382	65.8325	66.03		75.7681	72.0648	70.8466	68.5263	72.8671	69.4158	66.8483	71.7527	71.6306	69.9154	69.6325	69.8986	69.7096	69.4115	69.7547	69.8962	69.8694	69.6626	69.7496	68.6975	69.6693	69.8129	66.4236	70.5898	71.6048	69.1826	70.5941	70.6216
22	70.2514	69.6742	69.3199	69.0942	69.2376	70.0392	70.1364	70.0739	69.4878	68.2327	66.8939	69.3425	69.6573	65.7841	67.0096	66.2925	65.8651	65.6111	65.7465	66.0089	75.7681		69.9538	68.9828	67.6067	69.5412	68.1563	66.4956	68.2037	68.8994	68.4164	68.376	68.1859	68.2968	68.5422	68.0929	68.3269	68.4652	68.4741	68.464	67.8156	68.2219	68.1153	66.2032	68.3239	68.8971	68.0376	69.5292	69.1171
23	71.3257	70.0164	70.4591	69.9814	70.23	71.7494	72.2798	71.7515	70.8304	68.1552	66.8527	71.3902	70.4411	65.0188	66.8029	65.8291	65.0824	65.381	64.9205	65.2442	72.0648	69.9538		72.4811	68.4209	72.1771	69.9709	66.5438	70.3336	70.3561	70.8252	70.6339	70.5769	70.5324	71.2898	71.3977	70.4769	70.6255	70.5741	70.475	69.3808	70.3596	70.5171	65.9501	69.4365	70.1353	69.5115	71.2099	71.3762
24	70.4733	69.8909	69.723	69.6234	69.7962	70.6884	71.0149	70.4618	69.9164	67.9094	66.7567	70.5328	69.5207	65.323	66.8526	65.5425	64.8079	65.5248	65.0006	65.4251	70.8466	68.9828	72.4811		68.1224	71.3087	69.4112	66.4168	69.8114	69.8508	69.7852	69.8883	70.0342	70.1269	70.1682	70.0783	70.0302	69.9454	69.9867	70.1943	68.8296	69.8387	70.2056	66.0832	68.997	69.7672	69.8053	71.2003	70.8892
25	68.4027	68.113	68.1966	67.6251	68.059	68.685	69.0249	68.773	68.3886	67.0549	66.5753	68.3467	68.3109	65.5531	66.7366	65.7573	65.612	65.7527	65.0716	65.6876	68.5263	67.6067	68.4209	68.1224		72.2911	70.2636	67.7234	67.9419	68.2043	67.8876	68.1206	68.0311	68.0844	68.1748	68.0735	67.8863	68.0433	68.2416	68.1043	67.7006	67.9382	68.4456	66.2308	68.0815	68.6534	67.8901	69.1539	69.287
26	70.8017	69.9307	70.0183	69.6133	69.7297	71.304	71.4626	71.3247	70.3862	71.7756	66.4362	72.4798	69.6231	64.8969	66.5014	65.1564	65.0989	65.3329	65.0422	65.1752	72.8671	69.5412	72.1771	71.3087	72.2911		73.4102	68.0508	72.1268	72.7108	71.223	71.2256	71.3355	70.7512	71.5607	71.7435	71.0464	70.8196	71.0078	71.2082	69.757	70.6563	71.3366	66.9218	71.4961	72.8845	70.5321	72.0353	71.9488
27	69.9242	68.7629	69.4932	68.7527	69.2424	69.5769	69.9844	69.7934	69.0594	67.8095	66.3093	69.1362	69.475	64.8644	66.6352	65.5345	65.2155	65.2295	64.9916	65.5095	69.4158	68.1563	69.9709	69.4112	70.2636	73.4102		71.2046	69.2859	69.6788	69.4874	69.7892	69.9062	69.1756	69.1633	69.1461	69.7418	69.6567	69.4322	69.4385	68.4858	69.325	69.5686	66.1348	69.1466	69.7635	68.8341	70.5458	70.5299
28	67.0327	66.5446	67.0149	66.7162	66.7956	66.7749	66.6553	66.68	66.8433	66.4569	65.5009	66.6115	67.0155	65.5477	66.84	65.5539	65.9863	65.5237	65.3117	65.7689	66.8483	66.4956	66.5438	66.4168	67.7234	68.0508	71.2046		65.9579	66.8849	66.2595	66.3042	66.3424	66.4725	66.5381	66.5622	66.3329	66.5025	66.4915	66.7209	65.9834	66.4395	67.1287	65.5204	66.8544	67.1045	66.6558	67.3158	67.5457
29	69.1964	68.8762	68.9133	68.5453	68.7469	69.9647	70.2125	69.8882	68.9352	70.263	66.2337	70.8166	68.7642	64.5753	66.3824	64.9676	64.3912	64.2902	64.6384	64.707	71.7527	68.2037	70.3336	69.8114	67.9419	72.1268	69.2859	65.9579		72.6793	70.6971	70.8999	70.9235	69.7712	70.1827	69.992	70.2367	70.1494	70.155	70.0429	68.6696	69.8844	70.2202	66.0088	70.0924	71.1815	69.3603	70.2498	70.633
30	70.0009	69.3379	69.5568	68.958	69.7135	70.2662	70.4326	70.2583	69.9101	71.077	66.5486	71.4958	69.0592	64.8209	66.2445	65.5909	64.3345	64.6529	64.8761	65.0612	71.6306	68.8994	70.3561	69.8508	68.2043	72.7108	69.6788	66.8849	72.6793		70.7778	70.9743	70.7925	69.9185	70.2856	69.9822	70.0925	70.095	70.5115	69.8051	69.0791	69.824	70.0548	66.9737	70.8072	71.629	69.5415	70.6181	70.4581
31	69.9141	68.7827	69.2667	68.6836	69.1026	70.0126	70.1893	70.0592	69.1559	67.4512	66.1068	70.0073	68.9407	65.1223	66.4739	65.3506	65.002	64.7586	64.8692	65.0521	69.9154	68.4164	70.8252	69.7852	67.8876	71.223	69.4874	66.2595	70.6971	70.7778		97.1569	95.0224	69.7326	70.083	69.9513	69.9224	69.712	70.0356	69.8602	68.8295	69.7275	69.8849	66.6458	69.2422	70.1109	69.4699	70.4298	70.5605
32	70.0307	68.8593	69.132	69.0348	69.4544	69.8039	70.3133	70.1679	69.2845	67.3932	66.295	69.9093	68.6304	65.0945	66.6496	65.7722	64.9343	65.2899	64.7341	65.0484	69.6325	68.376	70.6339	69.8883	68.1206	71.2256	69.7892	66.3042	70.8999	70.9743	97.1569		95.0309	70.0035	69.9146	70.1059	70.1332	69.8969	70.2217	70.1626	68.9272	70.1276	69.8889	66.754	69.3697	70.2279	69.838	70.4055	70.7774
33	69.8337	68.5972	69.2543	68.9639	68.882	69.9989	70.2648	70.0166	69.2495	67.4603	66.283	69.808	68.7944	65.0664	66.4597	65.7341	65.15	65.4386	64.7269	65.1505	69.8986	68.1859	70.5769	70.0342	68.0311	71.3355	69.9062	66.3424	70.9235	70.7925	95.0224	95.0309		69.9875	70.2125	69.717	69.9889	69.6961	69.5543	69.9138	68.9343	69.8373	69.6945	66.7252	69.3328	70.4746	69.5394	70.6627	70.8252
34	69.5037	68.622	68.8334	68.3772	68.5393	69.7969	70.0483	69.6547	68.958	67.3217	66.0681	69.473	68.5826	64.5674	66.2337	65.299	64.7691	64.7384	64.7777	64.7856	69.7096	68.2968	70.5324	70.1269	68.0844	70.7512	69.1756	66.4725	69.7712	69.9185	69.7326	70.0035	69.9875		81.2239	81.3701	72.7914	72.8065	72.6973	72.6414	72.3821	73.0089	71.116	67.3145	69.319	69.7131	69.4835	70.3759	70.6414
35	69.8793	68.8435	68.9492	68.3166	68.7145	69.9286	70.4936	69.865	69.1013	67.3276	66.1371	69.7888	68.7022	65.0287	66.1949	64.9087	64.9514	65.0897	64.7845	64.9975	69.4115	68.5422	71.2898	70.1682	68.1748	71.5607	69.1633	66.5381	70.1827	70.2856	70.083	69.9146	70.2125	81.2239		99.2709	73.0514	73.0341	72.9371	73.0609	71.9904	73.175	71.1806	67.5854	69.0562	69.7545	69.7888	70.6787	70.6595
36	69.4253	68.8015	68.8831	68.3127	68.6162	69.8718	70.3257	69.737	69.364	67.2077	66.2633	69.3687	68.6899	64.7325	65.9228	65.0036	64.8685	64.9656	64.7748	65.3122	69.7547	68.0929	71.3977	70.0783	68.0735	71.7435	69.1461	66.5622	69.992	69.9822	69.9513	70.1059	69.717	81.3701	99.2709		72.7739	73.0388	72.8159	73.0553	71.9231	73.4031	71.2845	67.5289	69.1704	69.9361	69.4599	70.694	70.5823
37	69.553	69.1518	68.9977	68.7011	68.9935	69.8134	70.3473	69.7187	69.2172	67.6088	66.3101	69.7037	68.8362	65.4298	66.519	65.4812	64.8619	65.4057	65.0849	65.7576	69.8962	68.3269	70.4769	70.0302	67.8863	71.0464	69.7418	66.3329	70.2367	70.0925	69.9224	70.1332	69.9889	72.7914	73.0514	72.7739		80.2269	77.9578	78.1659	76.8137	79.6895	71.0263	67.3581	69.6124	70.0152	69.5731	70.5688	70.7378
38	69.3543	69.103	69.1921	68.6962	69.0333	69.7651	70.2059	69.6533	69.2405	67.494	66.5511	69.288	68.804	65.2209	66.6027	65.6107	64.9205	65.2272	65.2658	65.4397	69.8694	68.4652	70.6255	69.9454	68.0433	70.8196	69.6567	66.5025	70.1494	70.095	69.712	69.8969	69.6961	72.8065	73.0341	73.0388	80.2269		77.8021	77.8082	76.9895	80.0485	71.1074	68.0264	69.6006	70.2358	69.2296	70.4637	70.7074
39	69.7487	68.7535	69.1377	68.6315	68.7922	69.6123	69.7448	69.648	69.1368	68.3991	66.3711	69.838	68.731	65.3154	66.5918	65.8486	64.9956	65.2344	64.8479	65.5603	69.6626	68.4741	70.5741	69.9867	68.2416	71.0078	69.4322	66.4915	70.155	70.5115	70.0356	70.2217	69.5543	72.6973	72.9371	72.8159	77.9578	77.8021		93.9627	80.3856	78.3821	71.2103	67.7251	69.312	69.7628	69.6874	70.434	70.5732
40	69.772	68.7942	68.8284	68.7357	69.0379	69.6446	70.1504	69.5853	69.057	67.5445	66.4959	69.5172	68.9796	65.4092	66.9333	65.891	65.2091	65.6295	65.4007	66.0927	69.7496	68.464	70.475	70.1943	68.1043	71.2082	69.4385	66.7209	70.0429	69.8051	69.8602	70.1626	69.9138	72.6414	73.0609	73.0553	78.1659	77.8082	93.9627		80.4055	78.5552	71.4699	67.7213	69.1988	69.8294	69.6517	70.6394	70.6542
41	68.5259	68.0566	68.1386	67.7659	67.9096	68.6025	68.9144	68.8285	68.3278	67.1285	65.9856	68.5365	68.0256	65.3567	66.1753	65.604	65.2925	65.1178	65.2466	65.6974	68.6975	67.8156	69.3808	68.8296	67.7006	69.757	68.4858	65.9834	68.6696	69.0791	68.8295	68.9272	68.9343	72.3821	71.9904	71.9231	76.8137	76.9895	80.3856	80.4055		77.8973	70.4628	67.5035	68.5716	68.7084	69.0916	69.6212	69.7909
42	69.2308	68.5835	68.7438	68.2839	68.6962	69.7127	69.9318	69.8468	69.2089	67.7017	66.1703	69.568	68.8676	65.1447	66.1857	65.2891	64.6278	65.0492	64.9833	65.3454	69.6693	68.2219	70.3596	69.8387	67.9382	70.6563	69.325	66.4395	69.8844	69.824	69.7275	70.1276	69.8373	73.0089	73.175	73.4031	79.6895	80.0485	78.3821	78.5552	77.8973		70.7758	67.2942	69.2148	69.7029	69.4265	70.219	70.469
43	69.5445	68.5859	69.0535	69.0586	68.7603	69.7561	70.214	69.8958	69.71	67.4822	65.9645	69.3674	68.4352	64.8642	66.4489	65.4012	65.0103	65.0782	64.5635	65.4694	69.8129	68.1153	70.5171	70.2056	68.4456	71.3366	69.5686	67.1287	70.2202	70.0548	69.8849	69.8889	69.6945	71.116	71.1806	71.2845	71.0263	71.1074	71.2103	71.4699	70.4628	70.7758		67.0959	69.3774	70.134	70.1631	71.1598	71.15
44	66.4221	66.4608	66.8361	66.4158	66.1675	67.2754	66.7947	66.8498	67.057	66.4201	65.907	66.2411	65.9342	65.6848	66.0056	65.4991	65.4272	65.9536	65.3428	65.792	66.4236	66.2032	65.9501	66.0832	66.2308	66.9218	66.1348	65.5204	66.0088	66.9737	66.6458	66.754	66.7252	67.3145	67.5854	67.5289	67.3581	68.0264	67.7251	67.7213	67.5035	67.2942	67.0959		67.1683	67.1944	66.422	67.2622	67.1985
45	68.9017	68.541	69.1517	68.6495	68.8172	69.7534	69.6777	69.5983	69.0805	69.0324	66.1181	69.7872	68.3701	65.2498	66.3818	65.6694	65.1463	65.3055	65.2827	65.657	70.5898	68.3239	69.4365	68.997	68.0815	71.4961	69.1466	66.8544	70.0924	70.8072	69.2422	69.3697	69.3328	69.319	69.0562	69.1704	69.6124	69.6006	69.312	69.1988	68.5716	69.2148	69.3774	67.1683		79.9406	70.0722	70.068	70.4939
46	69.9817	69.4634	69.4756	69.0249	69.2596	70.7919	70.7729	70.3702	69.757	70.6833	66.4765	71.148	69.0113	65.3085	66.7937	65.7619	65.4659	65.4041	65.2226	65.8587	71.6048	68.8971	70.1353	69.7672	68.6534	72.8845	69.7635	67.1045	71.1815	71.629	70.1109	70.2279	70.4746	69.7131	69.7545	69.9361	70.0152	70.2358	69.7628	69.8294	68.7084	69.7029	70.134	67.1944	79.9406		70.6717	70.7784	71.3394
47	69.2025	68.4802	68.4383	68.2638	68.2573	69.001	69.5094	69.0984	68.6631	67.2157	66.04	68.6882	68.3611	64.9081	66.2044	65.3916	65.3913	64.8616	64.4311	65.1306	69.1826	68.0376	69.5115	69.8053	67.8901	70.5321	68.8341	66.6558	69.3603	69.5415	69.4699	69.838	69.5394	69.4835	69.7888	69.4599	69.5731	69.2296	69.6874	69.6517	69.0916	69.4265	70.1631	66.422	70.0722	70.6717		70.4759	70.6096
48	70.4468	69.7719	69.723	69.7295	69.687	70.6067	70.4977	70.4921	69.5867	68.1679	66.7377	70.1969	69.7212	65.4486	66.8138	66.0299	65.1061	65.3249	65.2283	65.429	70.5941	69.5292	71.2099	71.2003	69.1539	72.0353	70.5458	67.3158	70.2498	70.6181	70.4298	70.4055	70.6627	70.3759	70.6787	70.694	70.5688	70.4637	70.434	70.6394	69.6212	70.219	71.1598	67.2622	70.068	70.7784	70.4759		92.6188
49	70.4987	69.7911	69.9541	69.9059	70.0642	70.4265	70.4843	70.7916	69.8457	67.9766	66.6954	70.2367	69.7837	65.6315	67.145	66.1247	65.2881	65.5971	65.1184	65.8276	70.6216	69.1171	71.3762	70.8892	69.287	71.9488	70.5299	67.5457	70.633	70.4581	70.5605	70.7774	70.8252	70.6414	70.6595	70.5823	70.7378	70.7074	70.5732	70.6542	69.7909	70.469	71.15	67.1985	70.4939	71.3394	70.6096	92.6188
50	70.5459	69.7688	69.8334	69.5618	69.9404	70.3125	70.476	70.4352	69.6898	68.1773	66.6451	70.2945	69.9795	65.5769	67.3452	66.4949	65.2548	65.7215	65.0916	65.654	70.2093	69.3218	70.9035	70.9628	69.0426	71.9915	70.5554	67.3318	70.4249	70.6205	70.9132	70.9615	70.5355	70.6208	70.2401	70.3073	70.6482	70.6679	70.4714	70.6155	69.5823	70.5361	70.6641	67.0609	69.8668	70.9172	70.5607	92.1299	91.8232
51	70.3918	69.9827	69.6662	69.4333	69.6623	70.4709	70.5765	70.3018	69.9144	68.0103	66.6567	70.0678	69.3804	65.6871	67.1647	65.9961	65.4449	65.539	64.9115	65.6541	70.4737	69.1818	70.9732	71.0235	68.7954	72.1016	70.6064	67.2751	70.2943	70.5771	70.5903	70.3924	70.5339	70.4346	70.0655	70.1798	70.5881	70.4695	70.5005	70.7767	69.6076	70.1737	70.7048	67.3336	70.1085	70.7757	70.34	90.3691	90.481
52	68.9248	68.6766	68.6689	68.5435	68.6406	68.8608	69.4054	69.2209	68.4558	67.0326	65.9711	68.8997	68.5434	64.9959	66.7574	65.64	64.9851	64.9475	65.189	65.0934	69.0084	67.8606	69.6706	69.2885	67.6377	70.164	69.6743	67.0735	68.8221	69.2259	69.2961	69.1488	69.1502	68.6439	68.9664	68.9722	69.1974	69.5244	69.2303	69.2616	68.2075	69.1346	69.3281	66.4525	69.0491	69.2575	69.217	75.5187	75.7799
53	68.7012	68.3359	68.6856	68.4066	68.5819	68.9151	69.1505	68.8991	68.3411	67.3916	65.9692	68.8627	68.6404	64.7235	66.6181	65.5345	65.0209	65.278	65.1832	65.1348	69.1781	67.4977	69.237	68.9709	67.3892	70.1232	69.6435	66.7926	69.1314	68.8669	69.1474	69.1593	69.0718	68.6856	68.7378	68.7677	69.3222	69.2002	69.1383	69.2585	68.3416	69.0249	69.427	66.5162	68.7082	69.4073	68.9838	75.7923	75.9419
54	69.1411	68.5987	68.7149	68.3246	68.5953	68.9015	69.3694	69.1054	68.4246	67.4779	66.3004	69.0293	68.2722	64.8305	66.7959	65.603	65.2421	65.1279	65.1525	64.9792	68.991	67.4647	69.5327	69.0326	67.7338	70.0511	69.509	66.9815	69.0655	69.0484	68.9685	69.5643	69.3799	68.7792	68.939	68.7483	69.2293	69.4687	69.1785	69.1963	68.4881	68.9263	69.6996	66.2264	68.9067	69.5388	69.2437	75.4286	75.6887
55	68.7554	68.401	68.7786	68.1713	68.4725	68.7592	69.084	69.3476	68.4751	67.4157	66.1749	68.8199	68.1479	65.3217	66.9468	66.0953	65.2687	65.2238	65.5504	65.2539	68.9009	67.7114	69.5892	69.3537	67.5856	70.3847	69.898	66.8471	69.065	69.1104	69.3128	69.0679	69.1624	68.7493	68.689	69.0115	69.5093	69.1592	69.2375	69.4268	68.4052	69.2491	69.3864	66.2933	68.6805	69.6202	69.0012	75.7756	76.1393
56	68.3721	67.9646	68.4493	67.8865	68.3726	68.3037	68.4207	68.5258	68.1367	68.771	65.7998	69.0014	68.0534	64.9092	66.1442	65.1651	65.0531	64.6726	64.3962	65.6995	69.3876	67.7718	68.9263	68.3886	67.7113	70.1958	68.7966	66.56	68.5163	69.7033	68.1244	68.6087	68.0691	68.7994	68.1395	68.4379	69.1331	68.8418	69.1529	68.8075	68.4472	68.5396	68.6694	65.8612	68.73	69.2014	68.941	72.3432	72.2603
57	68.4817	67.9073	68.1573	68.2587	68.2327	68.5486	68.7056	68.6072	68.1994	67.1971	65.6544	68.0362	68.2151	64.6397	65.925	65.1215	64.9956	64.6536	65.1118	65.2254	68.7593	67.8448	68.9725	68.2143	67.1893	69.557	68.7107	66.939	68.0798	68.4738	67.8524	68.4129	68.3355	68.3354	68.1927	67.9078	69.2852	68.9543	68.6302	68.9499	68.1055	68.7833	68.887	65.8168	68.2107	68.6387	68.6522	72.1648	72.5957
58	68.7017	67.963	68.1607	67.9669	68.5203	68.5321	69.0319	68.6285	68.0969	67.2763	65.8921	68.0752	68.3374	64.8306	66.1762	66.1493	64.937	64.9443	64.7459	65.477	68.8492	67.9063	69.1066	68.5188	67.3283	69.9126	68.8877	66.5768	68.5964	68.3017	68.2455	68.5523	68.0578	68.3051	68.725	68.2083	69.1961	68.9945	68.9112	68.98	68.112	68.8538	69.0265	65.945	68.1116	68.9072	69.3839	72.2056	72.6118
59	68.7017	67.963	68.1607	67.9669	68.5203	68.5321	69.0319	68.6285	68.0969	67.2763	65.8921	68.0752	68.3374	64.8306	66.1762	66.1493	64.937	64.9443	64.7459	65.477	68.8492	67.9063	69.1066	68.5188	67.3283	69.9126	68.8877	66.5768	68.5964	68.3017	68.2455	68.5523	68.0578	68.3051	68.725	68.2083	69.1961	68.9945	68.9112	68.98	68.112	68.8538	69.0265	65.945	68.1116	68.9072	69.3839	72.2056	72.6118
60	67.1706	65.3412	67.1619	66.58	66.835	70.3833	70.1091	83.825	66.5444	64.9713	64.4912	69.8167	66.9167	65.8539	65.5201	65.9328	65.6984	65.9516	65.2567	65.7182	66.6286	64.7683	72.7111	65.6536	64.8173	70.3	68.4472	64.1936	66.8559	67.02	63.4562	67.7294	65.9971	70.9615	72.6182	72.4375	74.25	75.5143	70.99	75.6875	71.8444	73.7	72.6556	64.6879	68.5267	72.05	65.7917	66.5448	72.3167
61	66.7094	64.4152	66.335	66.4235	66.3025	70.415	68.3727	77.98	67.28	64.5399	64.3343	69.5273	66.2	65.8529	65.6384	65.7709	65.4429	65.8211	65.3031	65.7942	69.1909	64.6773	68.45	64.7365	64.7684	69.2591	67.0344	64.2987	67.1929	66.9409	64.8962	68.3	65.7053	70.55	69.8864	71.7	72.5667	75.5583	71.925	78.98	72.5286	69.7455	70.2111	64.5619	67.1286	71.4812	65.175	65.5562	70.3929
62	67.2325	64.4971	66.4556	68.4583	66.0615	69.5583	71.95	79.025	67.6812	64.8676	64.8137	70.3417	67.1421	65.9583	65.7975	66.2984	65.507	65.788	64.9601	66.1197	69.7958	64.6702	67.8214	65.93	64.916	74.3429	66.6882	64.5904	67.25	68.4214	64.0077	67.319	65.6067	69.825	76	73.6875	72.4714	74.7	75.5286	78	71.7889	73.1778	72.4111	64.85	67.175	69.9	67.3056	66.6353	69.9816
63	67.7559	65.15	66.7739	67.1556	67.6275	70.3708	69.675	77.94	66.85	64.8243	64.4333	69.7231	67.095	65.8307	66.0101	65.9905	65.521	65.9277	65.2787	65.4437	68.6455	64.9435	71.38	65.2638	64.9088	70.375	67.9139	64.4446	67.9125	68.3654	63.9333	68.5294	66.7632	71.0357	71.9318	72	73.9571	76.5857	73.2333	76.7929	73.5125	72.53	71.49	64.8765	67.8	72.7944	65.9562	65.897	70.6471
64	70.2	65.0226	69.1389	65.624	69.5545	71.3182	71.7773	69.3929	68.8794	65.9897	65.8768	67.1462	67.6812	65.683	65.7786	65.5667	65.8702	65.9291	65.7318	66.0889	68.1324	65.2812	74.5556	67.556	67.2282	69.55	66.6286	64.8979	70.7333	69.0889	63.3083	70.615	67.3425	68.7368	73.2875	72.9909	72.1125	75.25	71.8222	72.8333	71.0417	70.1111	74.8	65.7786	68.2538	76.275	68.225	66.275	69.7348
65	70.9833	64.17	68.5842	66.2217	69.4	71.6154	72.225	70.6077	68.9632	65.6822	65.8395	69.8667	67.7281	65.6181	65.5984	65.7291	65.8632	66.1455	65.7455	65.9996	68.1912	65.4844	74.5556	67.087	65.95	69.0429	66.5429	65.1312	70.3531	69.9625	63.4182	71.0737	67.2925	69.5437	71.6538	74.0875	73.3	77.0571	70.63	75.0143	70.2667	73.2364	77.6833	65.3452	68.7667	73.12	67.4682	66.4217	71.5647
66	68.1303	67.6477	68.0332	67.6218	67.887	67.7856	68.3014	67.8373	67.8411	66.6674	65.9724	67.524	68.1397	64.6941	66.1309	65.5105	65.2273	65.1174	65.5381	65.4239	68.0603	67.2898	68.7371	68.105	67.5271	68.9058	68.8399	66.9973	68.6274	68.2911	68.2254	68.1695	68.517	68.0693	67.9125	68.0117	68.2723	68.4892	68.2822	68.1302	67.6465	67.8568	68.4497	65.529	67.897	68.164	68.5887	70.8695	70.9385
67	69.6748	69.0732	69.4449	68.6852	68.9184	69.212	69.7676	69.7569	69.2456	67.5508	66.6925	68.9383	68.7209	65.2832	66.7274	65.6943	65.0361	65.7435	64.9201	65.4125	69.3525	69.0372	69.883	69.446	68.4444	70.7256	69.4672	67.3459	69.557	69.8112	69.6863	69.7554	69.5868	69.0633	69.2985	69.3058	69.8714	69.6576	69.565	69.9822	69.312	69.4901	69.5902	66.453	69.2004	70.0771	70.1857	73.2628	73.3877
68	70.0226	69.0593	69.4879	68.8698	69.0401	69.4116	69.9239	69.6933	68.9822	68.0511	66.833	69.3599	68.7555	65.0629	66.6628	66.0695	64.9309	65.2396	64.9317	65.3503	69.4298	69.1421	70.2927	69.7905	68.4775	70.9594	69.6519	67.062	69.6367	69.9724	69.3657	70.0182	70.0542	69.2288	69.2533	69.2039	69.6766	69.7209	69.7853	69.917	68.8686	69.8112	69.987	66.9939	69.4594	70.3815	70.5744	73.2876	73.1063
69	66.4282	66.2094	66.0626	65.8978	66.3677	66.1867	66.6136	66.1358	65.5226	65.2687	65.5086	66.299	65.9443	64.8019	65.4293	65.531	64.4601	64.6956	64.418	64.7722	66.2866	66.1311	66.6204	66.5901	65.7026	67.0422	66.2159	65.5147	66.3373	66.5933	66.295	66.6616	66.5531	66.6354	66.4656	66.5512	67.1822	66.403	67.0607	66.6414	66.182	66.4022	66.4229	65.3312	65.9531	66.4608	66.9612	69.0636	69.0353
70	66.0914	65.8122	65.4039	65.2343	65.4077	65.8462	65.6727	65.7485	65.3807	65.4229	65.387	65.3956	65.7969	64.3372	65.1237	64.8045	64.4005	64.6202	63.9073	64.6261	65.9579	65.952	65.8745	65.8101	65.1806	66.5419	66.0596	65.4743	65.9176	66.1173	65.9345	66.1492	66.1348	66.2413	66.1535	66.2147	66.3154	66.4987	66.5629	66.5064	66.0426	66.0188	66.1024	64.8825	66.0542	66.5341	66.8141	68.3503	68.1608
71	69.088	68.7568	68.2902	67.8262	68.4195	68.6577	69.0269	68.6089	68.2076	66.9016	66.3898	68.6339	67.9957	65.0892	65.798	65.7564	64.8303	65.076	64.4792	65.3019	68.9382	68.5812	69.6874	68.6596	67.9619	70.0449	68.5327	66.783	68.8325	69.0471	68.9491	69.1882	69.1748	69.0451	69.319	69.0847	69.3001	69.2543	69.2476	69.1875	68.434	69.1553	68.74	65.9557	68.8369	69.5605	69.551	72.4196	72.1803
72	68.5363	68.3992	68.1719	67.3905	67.6829	68.2216	68.3633	68.3805	68.3392	71.7507	65.8126	71.1072	67.9578	65.2914	66.1181	65.7913	64.4985	65.0394	64.5376	65.0984	71.6111	67.9297	68.8348	68.8647	67.1674	72.4778	68.0284	66.5668	71.9183	70.6921	68.2691	68.6516	68.4671	68.5947	68.8946	68.3815	68.6404	68.7372	68.6476	68.5077	68.5773	68.4695	68.7277	65.9907	69.8168	71.6059	68.8683	71.274	71.4568
73	68.8636	68.2833	68.0467	67.5622	67.7413	68.2185	68.4272	68.2137	68.2861	67.5989	65.5521	68.6183	67.7931	65.0368	66.1328	65.424	64.5489	64.7126	64.4478	64.9371	68.789	68.2805	68.7781	68.6982	67.2339	69.9319	68.3564	66.4615	68.255	69.2981	68.2603	68.66	68.7572	68.1901	68.4677	68.521	68.7174	68.5784	68.863	68.3641	67.9743	68.3511	68.8529	66.1808	68.2492	68.9356	69.3103	71.6161	71.5567
74	68.6598	68.2639	68.2612	67.3245	67.9753	68.6955	69.1372	68.593	68.5645	66.8288	65.8145	68.3794	68.0079	64.5505	65.73	65.0271	64.7342	64.3181	64.1146	64.8078	68.727	68.4684	69.5882	69.1885	67.5619	70.1099	68.6752	66.2262	68.6379	69.1379	68.8401	68.9608	69.1076	69.0388	68.7208	68.5639	68.9132	69.0809	68.6157	68.9878	68.3703	68.7438	68.8671	66.0758	68.5325	69.0172	69.453	71.9088	71.9672
75	68.2296	67.4301	67.6342	67.4022	67.1882	67.6986	68.1146	67.7485	67.6422	66.7	65.7631	67.4956	67.489	64.8162	66.1809	65.7373	65.2138	64.6441	65.156	65.6077	67.9583	67.2974	68.1718	67.5174	67.3822	68.9728	67.9634	66.682	67.8252	67.8589	67.9189	68.0942	68.2231	67.4673	67.5834	67.651	67.907	67.9894	68.0635	67.9427	67.3149	67.5242	68.2397	66.1096	67.7093	68.1215	68.5196	71.3116	71.1364
76	68.4511	67.6074	67.9942	67.3828	67.9613	68.1922	68.0122	68.0783	67.674	67.3055	65.932	67.8621	67.8252	64.9362	66.2091	65.6489	64.9891	64.7028	64.6861	65.6214	68.0816	67.3736	68.1189	68.3117	67.0671	69.2972	68.1488	66.5623	68.1915	68.3624	68.1584	68.328	68.4671	68.1019	68.0877	67.7906	68.1858	68.2549	68.1864	68.4997	68.0707	68.2048	68.2843	65.9623	67.881	68.7949	68.8177	71.6282	71.6819
77	67.7695	67.3249	67.3434	66.8382	67.0409	66.8444	67.4902	67.2246	67.24	66.2283	65.4932	67.0414	67.2236	64.9075	65.7009	65.5757	64.9059	65.3119	65.078	65.6984	67.73	67.0884	68.0405	67.5349	66.515	68.365	67.3821	66.5024	66.9392	67.2879	67.2965	67.5327	67.4092	67.4871	67.6561	67.5985	67.5122	67.4307	67.5585	67.5948	67.253	67.001	67.9127	66.2741	67.5617	68.1335	68.337	70.7502	70.413
78	68.0197	67.5173	67.5486	67.8329	67.6472	67.467	67.9482	67.563	66.8646	66.6176	66.042	67.2566	67.3224	65.4558	65.818	65.3927	65.0204	64.8417	64.6937	65.549	67.7681	67.5503	68.0435	67.9624	66.631	68.2924	67.4	66.2418	67.4309	67.9102	67.8067	67.7863	67.8342	67.877	67.6799	67.5876	68.1062	67.8621	67.9175	68.0273	67.3034	67.6436	67.6484	65.7161	67.6088	68.1281	68.2199	70.8251	70.9494
79	66.8678	66.2386	66.2771	66.0315	65.9389	65.8539	66.3371	66.3553	66.3025	65.295	65.1544	65.6306	66.1992	65.2072	65.6596	65.3677	64.8937	64.9557	64.7408	65.2127	66.2598	66.2641	66.3092	66.5263	66.1553	67.0696	66.2028	66.0406	65.9889	66.4281	66.326	66.0789	66.1984	66.6669	66.5701	66.1114	66.3613	66.3941	66.7361	67.244	66.6285	66.7106	66.8523	65.6393	66.4416	66.7477	67.4824	69.4189	69.1999
80	65.7034	64.3627	65.8833	64.2515	64.9549	64.8032	66.2049	65.4292	65.6448	64.7628	65.0828	65.5159	65.1219	65.8454	65.6754	65.1584	65.2	65.2559	65.7985	65.6118	65.2213	64.6538	64.9323	64.5127	65.223	66.4958	64.3823	64.5572	63.901	64.3344	64.4023	64.7449	64.8242	66.9474	66.4926	65.861	66.8778	65.6125	66.0636	68.5037	65.3595	66.3469	67.7588	65.4172	64.313	65.8905	64.3344	65.2546	66.4115
81	68.7442	67.8693	68.2157	67.8329	68.0955	68.57	68.408	68.4203	68.1543	66.8474	65.933	68.135	67.8737	65.574	66.201	65.8676	65.3997	64.9805	64.811	65.3608	68.3888	67.4254	68.199	68.134	67.2998	68.9463	68.2513	66.5562	68.1122	68.197	67.9547	68.071	68.249	67.643	67.7869	67.6448	67.8952	67.8673	68.1119	68.0942	67.5349	67.7625	68.2769	66.3777	68.1795	68.6598	68.6855	72.0204	72.0044
82	69.005	68.2125	68.3119	68.2129	68.5838	68.3858	68.303	68.7076	68.1833	67.2834	66.4927	67.8625	68.0785	66.0066	67.4589	66.3018	65.5204	65.9539	65.6656	66.1248	68.5863	67.5356	68.1731	68.2379	67.4031	68.673	68.9722	67.0635	68.0091	67.988	68.0703	67.9755	68.0314	67.6322	67.8949	67.3147	68.3054	67.8971	68.2961	67.9992	67.1901	67.7614	68.4781	66.8279	68.1042	68.7722	68.9741	71.7114	71.6354
83	65.7787	65.5771	66.317	65.7396	65.7927	65.2326	65.3961	65.4011	65.6766	66.3552	65.3941	65.2551	65.4279	66.2869	66.8669	66.0971	66.2183	66.2488	66.6605	66.0114	65.0454	65.259	64.5998	65.0111	65.5441	65.2889	65.4779	66.162	64.594	65.2319	64.9499	65.0634	64.9278	65.2842	65.1354	65.1504	65.3668	65.4152	65.6435	66.0261	65.4961	65.035	65.1724	65.6309	65.4341	65.888	65.9504	66.8401	67.0993
84	65.3712	65.2215	65.9459	65.6367	65.0858	65.3705	65.3666	65.5861	65.6909	66.1444	65.6075	65.1727	65.5196	66.2418	66.7055	65.9751	65.93	66.1561	66.1193	65.9212	65.0572	64.9072	64.4714	64.792	65.5011	65.1303	65.0496	66.1967	64.3894	64.8816	64.7026	64.6541	64.8189	64.6624	64.7538	64.7756	65.1251	64.9055	65.2543	65.4128	64.597	64.4416	65.1326	65.3874	65.4706	65.6351	65.3054	67.1884	67.0599
85	65.7755	65.5239	66.0924	65.5368	65.7835	65.2591	65.4252	65.6803	65.4892	65.8129	65.2121	65.0455	65.6018	66.3607	66.7273	65.9459	66.1185	65.7164	65.7041	65.8175	64.9912	65.2353	64.8189	64.9978	65.8997	65.1111	65.6379	66.2818	65.1202	64.8293	65.0845	64.9316	64.7525	64.9427	65.251	65.0919	65.1442	64.6573	65.3962	65.3273	65.0918	65.1116	65.5476	65.0206	65.7724	65.6443	65.5745	67.2575	67.3308
86	65.9195	65.5592	66.1652	65.4417	65.6251	65.9677	65.6003	65.6512	65.8549	66.2588	65.6714	65.3462	65.595	66.2311	67.0947	66.1845	66.1466	65.9728	65.5824	65.4717	65.3191	65.112	64.9143	64.9402	65.7974	65.6972	65.5388	66.2119	64.796	65.0156	64.7496	65.1867	65.0619	65.0948	65.3791	64.9647	65.2097	65.2458	65.4614	65.6449	65.3307	65.1855	64.9512	65.063	65.7325	66.3354	65.6728	67.096	67.582
87	68.4431	67.9014	67.5732	67.5968	67.3786	67.7465	67.9713	68.0029	67.6702	70.3886	66.3022	69.9486	67.707	65.6739	67.0551	66.7792	65.6073	65.6152	65.2257	66.1643	70.3213	67.157	67.9774	67.6956	67.3401	71.4969	68.3506	67.2775	70.617	69.5703	67.5597	67.8017	67.7344	67.6225	67.985	67.5363	67.8021	67.8625	68.4421	68.1599	67.6232	67.7657	67.6266	66.5592	69.8667	71.0911	68.4016	71.758	71.8782
88	67.9081	67.7084	67.5509	67.4696	67.355	67.6586	67.6474	67.7058	67.2444	69.4086	66.0859	69.2731	67.3888	65.3839	66.7771	66.133	65.611	65.4114	65.3414	65.6912	70.2639	67.2303	67.4648	67.3732	66.9934	70.918	68.0342	66.9406	69.9544	69.9067	67.4533	67.522	67.5112	67.5098	67.2532	67.2213	67.8413	67.9901	68.0133	67.8607	67.3499	67.6504	67.6774	66.1127	69.4161	70.677	68.3358	71.6135	71.7577
[truncated: 39 more columns]

## Sheet: Supple. Table 6.
Supplementary Table 6. dDDH values between genomes.
dDDH	1	2	3	4	5	6	7	8	9	10	11	12	13	14	15	16	17	18	19	20	21	22	23	24	25	26	27	28	29	30	31	32	33	34	35	36	37	38	39	40	41	42	43	44	45	46	47	48	49
1		19.8	19.1	18.8	19	18.5	18.8	19	18.9	18.8	19.6	18.7	18.7	18.6	21.6	24.7	18.1	21.2	19.4	23.6	18.5	18.4	17.5	17.6	19	18	17.7	20.5	17.6	17.7	17.2	17.6	17.4	17.6	17.6	17.6	17.4	18	17.9	18.3	17.4	17.4	17.6	18.7	18.1	18	17.6	18.4	18.2
2	19.8		19	18.7	18.6	18.5	18.5	18.6	18.2	18.5	19.2	18.2	18.2	17.9	19	21.7	19.4	18.7	17.8	19.5	17.9	19.2	17	17.5	18.5	17.6	17.4	22.5	16.8	17.3	16.5	17.4	16.9	17.3	17.3	17.4	17.7	17.7	18.4	18.1	17.7	18.6	17.3	18.5	17.3	17.7	17.7	18.4	17.8
3	19.1	19		20.7	20.9	18.7	18.7	18.5	18.5	19.5	18.9	18	18.4	21.3	20.5	22.3	21.2	19.6	21.3	20	17.7	18.4	17.2	17.3	18.1	17.4	17.6	21.1	16.9	17.5	16.9	18	17.2	17.2	17.4	17.5	17.5	17.9	17.3	17.4	16.9	16.6	16.9	19	17.4	17.8	17	17.9	17.5
4	18.8	18.7	20.7		35.2	18.1	18.5	18.3	18.5	18.7	21.5	18.1	18.3	19.6	23.1	21	23	21.3	22.4	18.6	17.7	19.8	17.3	17.2	18	17.1	17.6	18.9	17.1	17.5	16.7	17.3	16.9	16.9	17.8	18.1	17.3	17	17.6	17.4	16.8	17.4	17.2	17.6	16.9	17.4	17.9	18.2	17.7
5	19	18.6	20.9	35.2		18.7	18.8	18.6	18.6	18.5	20.5	18.3	18.2	24.7	21.9	21.4	25.9	24.4	26.6	20.8	18	19.8	17.5	17.8	19.2	17.9	17.7	20.5	17.4	17.8	17.5	18.3	17.4	18.3	18.9	19.2	17.5	17.7	18.7	18.7	17.9	17.8	17.6	18.4	18.2	18.2	18.4	18.1	17.8
6	18.5	18.5	18.7	18.1	18.7		34	26.3	21.2	19.5	18.5	20.8	18.7	26.1	20.2	26.1	22.4	21.9	23.4	21.5	18.4	18.1	17.7	17.7	18.4	17.6	17	23.3	17.5	17.6	17.5	18	17.7	17.6	17.5	17.3	17.1	17.1	17.4	17.2	16.5	17.3	17.6	17.9	17.4	17.6	17.8	17.7	17.8
7	18.8	18.5	18.7	18.5	18.8	34		27	20.9	19.3	19	21	19.1	23.8	22.4	21.7	28.4	28.8	26.1	18.9	18.5	18.1	17.6	17.8	18	17.7	17.4	20.8	17.6	17.6	17.5	17.8	17.7	17.6	17.6	17.6	17.4	17.4	17.6	17.6	17.1	17.3	17.5	17.8	17.6	17.8	17.5	17.8	17.8
8	19	18.6	18.5	18.3	18.6	26.3	27		21.3	19.4	18.7	21	19	23.1	21.9	24.4	21.1	21.1	23.5	26.7	18.6	18.4	17.5	17.7	17.9	17.5	17.2	20.3	17.2	17.7	17.6	17.9	17.5	17.6	17.5	17.5	17	17.2	17.4	17.7	16.8	17.2	17.7	17.5	17.6	17.6	17.6	17.6	17.6
9	18.9	18.2	18.5	18.5	18.6	21.2	20.9	21.3		19.9	19.2	20.3	18.8	18	20.3	26.1	18.8	30.3	20.4	26.8	18.4	18.6	17.9	17.8	20.1	17.7	17.6	20.3	17.4	17.5	17.3	17.9	17.4	17.7	17.6	17.7	17.5	17.6	17.2	17.5	17.5	18	17.8	20.8	17.7	18	18.5	17.6	17.9
10	18.8	18.5	19.5	18.7	18.5	19.5	19.3	19.4	19.9		19.4	23	19.2	20.2	19.5	19.9	23.9	21.1	24.6	20.5	30.3	19.4	19.6	19.7	19.9	34.8	20.7	19	40.8	38.3	17.5	20.1	18.1	18.6	19.6	21	18.1	19.7	23.3	19.4	18.1	19	18	19.1	33.2	38.2	19.2	18.8	18.6
11	19.6	19.2	18.9	21.5	20.5	18.5	19	18.7	19.2	19.4		18.6	18.7	18.6	22	22.8	23.6	23	22.1	25.1	19.7	18.6	19.3	21	22.8	19.5	23.7	20	24.4	25.6	18.3	20.4	19.8	21.1	26.2	26.2	19.8	20.2	23.3	20.6	19.5	21.3	22.5	18.1	23.4	21.2	18.8	18.8	20.4
12	18.7	18.2	18	18.1	18.3	20.8	21	21	20.3	23	18.6		18.6	24.8	23.1	21.8	23.6	23.9	29.4	22.9	19.4	17.8	17.8	17.6	17.6	19.9	17.4	18.9	20.3	20	17.1	17.6	17.7	17.6	17.4	17.6	17.2	17.3	18.1	17.3	17	17.4	17.5	21.5	19.3	21.2	17.6	17.6	17.7
13	18.7	18.2	18.4	18.3	18.2	18.7	19.1	19	18.8	19.2	18.7	18.6		19.6	20.9	23.8	19.3	20.1	20.3	19.6	17.8	18.3	17.6	18	18.3	17.5	18.3	20.7	17.3	17.1	17.6	18.2	17.7	17.8	17.5	17.5	17.3	17.6	17.9	18.2	18.3	18.1	17.5	18.1	18.1	17.7	17.1	17.4	17.4
14	18.6	17.9	21.3	19.6	24.7	26.1	23.8	23.1	18	20.2	18.6	24.8	19.6		19.8	20.3	18.7	18.3	18.3	17.6	17.9	17.7	20.3	21.5	21	29.6	26.2	20.8	30.8	24.9	18.9	21.1	19.7	30.2	25.9	25.9	27.9	25.6	27.1	27	26.4	27.2	27.4	18.9	19	31.4	17.7	26.7	26.8
15	21.6	19	20.5	23.1	21.9	20.2	22.4	21.9	20.3	19.5	22	23.1	20.9	19.8		20.2	18.4	18.3	18.1	18.6	20.3	22	21.2	21.9	20.6	26	25.9	18.9	20.8	24.1	23.1	23.4	22.6	24.5	22.3	22.2	23.1	24.5	27	25.1	22.1	25.8	23.1	21.7	27	25	18.9	22.8	21
16	24.7	21.7	22.3	21	21.4	26.1	21.7	24.4	26.1	19.9	22.8	21.8	23.8	20.3	20.2		19	18.9	18.7	18.3	20.7	21.5	22.8	24.4	26.3	28.5	27	25.8	27.5	25	29.9	26.9	27.7	27.5	26.2	26.2	25.2	25.2	25.6	25.6	25.6	25.6	24.8	19.4	27.7	25.3	26.1	25	24.4
17	18.1	19.4	21.2	23	25.9	22.4	28.4	21.1	18.8	23.9	23.6	23.6	19.3	18.7	18.4	19		24.2	21.3	17.3	17.9	18.4	21.4	26.7	21.8	27.1	19.6	19.3	28.4	25	27.5	24.8	27.4	26.6	24.5	24.5	24.2	23.3	24.4	22.8	23.9	24.6	25.3	26.4	27.7	28.4	27.7	24.7	25.5
18	21.2	18.7	19.6	21.3	24.4	21.9	28.8	21.1	30.3	21.1	23	23.9	20.1	18.3	18.3	18.9	24.2		19.7	17.2	17.6	18.4	21.3	21.5	25.1	26.7	21.5	19.2	29.4	24.7	30.6	27	30.1	21.8	21.3	21.3	25.3	23.5	24.8	24.8	24.9	25	25.5	19.7	29.1	26.1	26.8	22.4	22.7
19	19.4	17.8	21.3	22.4	26.6	23.4	26.1	23.5	20.4	24.6	22.1	29.4	20.3	18.3	18.1	18.7	21.3	19.7		17.4	19.2	19.9	21	27.2	25.8	28.4	20.4	25.6	29.6	25.7	24.2	26.4	28	28.5	25.1	25.2	26.8	21	22.9	22.9	25	23	25.8	20.9	29	27.3	27.1	23.8	24.5
20	23.6	19.5	20	18.6	20.8	21.5	18.9	26.7	26.8	20.5	25.1	22.9	19.6	17.6	18.6	18.3	17.3	17.2	17.4		19	19	19.7	22	22.2	21.6	18.1	20.4	26.5	24.8	18.1	22.3	19.7	21.3	21.9	22.2	18.8	18.9	21.7	20.9	18.6	22.2	25.5	20.3	26.6	27.1	24.3	23.8	23.9
21	18.5	17.9	17.7	17.7	18	18.4	18.5	18.6	18.4	30.3	19.7	19.4	17.8	17.9	20.3	20.7	17.9	17.6	19.2	19		20.8	18	17.8	17.6	20.1	17.7	22.1	21.6	20	17.6	17.9	17.9	17.5	17.7	17.7	17.1	17.3	17.6	17.4	17.3	17.3	17.7	18.9	20.7	21.1	17.5	17.9	17.8
22	18.4	19.2	18.4	19.8	19.8	18.1	18.1	18.4	18.6	19.4	18.6	17.8	18.3	17.7	22	21.5	18.4	18.4	19.9	19	20.8		17.9	17.8	17.4	17.6	18.2	22.2	17.9	17.6	17	18.3	17.6	17.4	18.2	18.2	17.2	17.3	18.1	17.7	18.3	18.3	18.3	23.8	18	17.5	18.2	17.4	17.7
23	17.5	17	17.2	17.3	17.5	17.7	17.6	17.5	17.9	19.6	19.3	17.8	17.6	20.3	21.2	22.8	21.4	21.3	21	19.7	18	17.9		18.1	17.5	18.1	17.1	24.4	17.7	17.3	17.5	17.8	17.4	17.7	18.6	18.5	17.7	17.7	18	18	17.5	17.9	17.7	21.2	17	17.7	18	18.1	18.3
24	17.6	17.5	17.3	17.2	17.8	17.7	17.8	17.7	17.8	19.7	21	17.6	18	21.5	21.9	24.4	26.7	21.5	27.2	22	17.8	17.8	18.1		18.3	17.5	17.2	26.4	17	17.1	17.3	17.5	17.2	17.4	17.7	17.7	17.3	17.4	17.5	17.8	17.3	17.3	17.5	17.8	17.4	17.8	18	18	17.9
25	19	18.5	18.1	18	19.2	18.4	18	17.9	20.1	19.9	22.8	17.6	18.3	21	20.6	26.3	21.8	25.1	25.8	22.2	17.6	17.4	17.5	18.3		18.2	17.7	18.2	17.4	17.8	17.5	18.1	17.9	17.4	19	19	17.8	18.3	18.7	18.4	17.3	18.6	17.1	17.9	18.1	17.9	17.9	17.7	17.5
26	18	17.6	17.4	17.1	17.9	17.6	17.7	17.5	17.7	34.8	19.5	19.9	17.5	29.6	26	28.5	27.1	26.7	28.4	21.6	20.1	17.6	18.1	17.5	18.2		18.2	19.3	19.7	19.8	17.6	17.7	17.7	17.7	18.6	18.5	17.6	17.4	17.8	17.7	16.9	17.5	17.7	19.5	20.5	20.8	17.5	18.4	18.6
27	17.7	17.4	17.6	17.6	17.7	17	17.4	17.2	17.6	20.7	23.7	17.4	18.3	26.2	25.9	27	19.6	21.5	20.4	18.1	17.7	18.2	17.1	17.2	17.7	18.2		18.9	17.2	17	16.8	17.3	17.2	16.8	17.2	17.1	17.1	17.3	17.2	17	17	17.1	17.1	18.4	17.7	17.4	17.7	17.4	17.6
28	20.5	22.5	21.1	18.9	20.5	23.3	20.8	20.3	20.3	19	20	18.9	20.7	20.8	18.9	25.8	19.3	19.2	25.6	20.4	22.1	22.2	24.4	26.4	18.2	19.3	18.9		24.4	21.6	16	20.1	17.1	22.9	22.5	22.5	20.9	17.4	21.1	20.5	19.3	24.6	19.9	18	20.9	20.5	25.6	17.5	17.8
29	17.6	16.8	16.9	17.1	17.4	17.5	17.6	17.2	17.4	40.8	24.4	20.3	17.3	30.8	20.8	27.5	28.4	29.4	29.6	26.5	21.6	17.9	17.7	17	17.4	19.7	17.2	24.4		19.7	17.8	18.1	18	17.4	17.3	17.3	17.3	17.6	17.9	17.3	17.1	17.8	17.7	19.7	21.5	21.6	17.4	18	18.1
30	17.7	17.3	17.5	17.5	17.8	17.6	17.6	17.7	17.5	38.3	25.6	20	17.1	24.9	24.1	25	25	24.7	25.7	24.8	20	17.6	17.3	17.1	17.8	19.8	17	21.6	19.7		17.7	18	18	17.6	17.6	17.6	17.3	17.2	17.7	17.2	17.2	17.6	17.5	18.3	19.2	19.5	17.1	17.7	17.7
31	17.2	16.5	16.9	16.7	17.5	17.5	17.5	17.6	17.3	17.5	18.3	17.1	17.6	18.9	23.1	29.9	27.5	30.6	24.2	18.1	17.6	17	17.5	17.3	17.5	17.6	16.8	16	17.8	17.7		78.6	62.5	17.8	17.3	17.4	17.5	17.4	17.7	17.8	17	17.2	18.1	19	17.6	17.8	17.7	17.9	17.5
32	17.6	17.4	18	17.3	18.3	18	17.8	17.9	17.9	20.1	20.4	17.6	18.2	21.1	23.4	26.9	24.8	27	26.4	22.3	17.9	18.3	17.8	17.5	18.1	17.7	17.3	20.1	18.1	18	78.6		62.7	18.1	17.9	17.9	18	17.9	18.2	18.4	18	17.8	18.4	19.7	18.5	18.4	18.1	18.4	18
33	17.4	16.9	17.2	16.9	17.4	17.7	17.7	17.5	17.4	18.1	19.8	17.7	17.7	19.7	22.6	27.7	27.4	30.1	28	19.7	17.9	17.6	17.4	17.2	17.9	17.7	17.2	17.1	18	18	62.5	62.7		17.6	18.2	17.8	17.8	17.6	18.1	18.4	17.7	17.7	17.8	18.9	17.7	17.6	17.9	17.9	17.9
34	17.6	17.3	17.2	16.9	18.3	17.6	17.6	17.6	17.7	18.6	21.1	17.6	17.8	30.2	24.5	27.5	26.6	21.8	28.5	21.3	17.5	17.4	17.7	17.4	17.4	17.7	16.8	22.9	17.4	17.6	17.8	18.1	17.6		24.6	24.6	19	18.9	19.4	19.3	18.8	18.9	18.6	18.7	17.4	17.8	17.7	18	18.1
35	17.6	17.3	17.4	17.8	18.9	17.5	17.6	17.5	17.6	19.6	26.2	17.4	17.5	25.9	22.3	26.2	24.5	21.3	25.1	21.9	17.7	18.2	18.6	17.7	19	18.6	17.2	22.5	17.3	17.6	17.3	17.9	18.2	24.6		93.6	19.1	19.1	19.1	19.2	18.8	19.3	18.2	17.8	18	18.1	18.1	17.9	17.8
36	17.6	17.4	17.5	18.1	19.2	17.3	17.6	17.5	17.7	21	26.2	17.6	17.5	25.9	22.2	26.2	24.5	21.3	25.2	22.2	17.7	18.2	18.5	17.7	19	18.5	17.1	22.5	17.3	17.6	17.4	17.9	17.8	24.6	93.6		19	19.1	19.1	19.2	18.7	19.3	18.2	18	18	17.9	18.2	17.9	17.8
37	17.4	17.7	17.5	17.3	17.5	17.1	17.4	17	17.5	18.1	19.8	17.2	17.3	27.9	23.1	25.2	24.2	25.3	26.8	18.8	17.1	17.2	17.7	17.3	17.8	17.6	17.1	20.9	17.3	17.3	17.5	18	17.8	19	19.1	19		23.4	21.6	21.8	21.1	22.7	18.1	16.6	17.2	17.7	17.6	18.3	18.3
38	18	17.7	17.9	17	17.7	17.1	17.4	17.2	17.6	19.7	20.2	17.3	17.6	25.6	24.5	25.2	23.3	23.5	21	18.9	17.3	17.3	17.7	17.4	18.3	17.4	17.3	17.4	17.6	17.2	17.4	17.9	17.6	18.9	19.1	19.1	23.4		21.6	21.6	21	23.2	17.9	19	17.4	17.5	17.2	18.1	18.1
39	17.9	18.4	17.3	17.6	18.7	17.4	17.6	17.4	17.2	23.3	23.3	18.1	17.9	27.1	27	25.6	24.4	24.8	22.9	21.7	17.6	18.1	18	17.5	18.7	17.8	17.2	21.1	17.9	17.7	17.7	18.2	18.1	19.4	19.1	19.1	21.6	21.6		55.2	24	22	18.3	18.9	17.3	17.5	17.9	18.6	19
40	18.3	18.1	17.4	17.4	18.7	17.2	17.6	17.7	17.5	19.4	20.6	17.3	18.2	27	25.1	25.6	22.8	24.8	22.9	20.9	17.4	17.7	18	17.8	18.4	17.7	17	20.5	17.3	17.2	17.8	18.4	18.4	19.3	19.2	19.2	21.8	21.6	55.2		23.9	22.2	18.4	18.9	17.5	17.6	17.9	18.2	18.4
41	17.4	17.7	16.9	16.8	17.9	16.5	17.1	16.8	17.5	18.1	19.5	17	18.3	26.4	22.1	25.6	23.9	24.9	25	18.6	17.3	18.3	17.5	17.3	17.3	16.9	17	19.3	17.1	17.2	17	18	17.7	18.8	18.8	18.7	21.1	21	24	23.9		21.7	17.9	17.6	17.3	17.5	17.3	18	18
42	17.4	18.6	16.6	17.4	17.8	17.3	17.3	17.2	18	19	21.3	17.4	18.1	27.2	25.8	25.6	24.6	25	23	22.2	17.3	18.3	17.9	17.3	18.6	17.5	17.1	24.6	17.8	17.6	17.2	17.8	17.7	18.9	19.3	19.3	22.7	23.2	22	22.2	21.7		18.2	20.4	17.4	17.8	17.5	18.2	18
43	17.6	17.3	16.9	17.2	17.6	17.6	17.5	17.7	17.8	18	22.5	17.5	17.5	27.4	23.1	24.8	25.3	25.5	25.8	25.5	17.7	18.3	17.7	17.5	17.1	17.7	17.1	19.9	17.7	17.5	18.1	18.4	17.8	18.6	18.2	18.2	18.1	17.9	18.3	18.4	17.9	18.2		21.5	17.8	17.9	18.1	18.1	18.2
44	18.7	18.5	19	17.6	18.4	17.9	17.8	17.5	20.8	19.1	18.1	21.5	18.1	18.9	21.7	19.4	26.4	19.7	20.9	20.3	18.9	23.8	21.2	17.8	17.9	19.5	18.4	18	19.7	18.3	19	19.7	18.9	18.7	17.8	18	16.6	19	18.9	18.9	17.6	20.4	21.5		18.4	18.4	19.4	19.1	18.7
45	18.1	17.3	17.4	16.9	18.2	17.4	17.6	17.6	17.7	33.2	23.4	19.3	18.1	19	27	27.7	27.7	29.1	29	26.6	20.7	18	17	17.4	18.1	20.5	17.7	20.9	21.5	19.2	17.6	18.5	17.7	17.4	18	18	17.2	17.4	17.3	17.5	17.3	17.4	17.8	18.4		23.5	17.9	18.5	18.8
46	18	17.7	17.8	17.4	18.2	17.6	17.8	17.6	18	38.2	21.2	21.2	17.7	31.4	25	25.3	28.4	26.1	27.3	27.1	21.1	17.5	17.7	17.8	17.9	20.8	17.4	20.5	21.6	19.5	17.8	18.4	17.6	17.8	18.1	17.9	17.7	17.5	17.5	17.6	17.5	17.8	17.9	18.4	23.5		18.2	18.3	18.5
47	17.6	17.7	17	17.9	18.4	17.8	17.5	17.6	18.5	19.2	18.8	17.6	17.1	17.7	18.9	26.1	27.7	26.8	27.1	24.3	17.5	18.2	18	18	17.9	17.5	17.7	25.6	17.4	17.1	17.7	18.1	17.9	17.7	18.1	18.2	17.6	17.2	17.9	17.9	17.3	17.5	18.1	19.4	17.9	18.2		18.3	18.4
48	18.4	18.4	17.9	18.2	18.1	17.7	17.8	17.6	17.6	18.8	18.8	17.6	17.4	26.7	22.8	25	24.7	22.4	23.8	23.8	17.9	17.4	18.1	18	17.7	18.4	17.4	17.5	18	17.7	17.9	18.4	17.9	18	17.9	17.9	18.3	18.1	18.6	18.2	18	18.2	18.1	19.1	18.5	18.3	18.3		48.4
49	18.2	17.8	17.5	17.7	17.8	17.8	17.8	17.6	17.9	18.6	20.4	17.7	17.4	26.8	21	24.4	25.5	22.7	24.5	23.9	17.8	17.7	18.3	17.9	17.5	18.6	17.6	17.8	18.1	17.7	17.5	18	17.9	18.1	17.8	17.8	18.3	18.1	19	18.4	18	18	18.2	18.7	18.8	18.5	18.4	48.4
50	18.4	18.3	18.2	18	18.5	17.9	17.8	17.9	18	20.5	22	17.7	18.1	28.8	22.3	25.4	24.1	25.5	25.5	22.2	18.3	18.5	18	18.3	17.8	18.4	17.4	18.9	18.3	17.9	17.6	18.3	18.1	18.2	18.2	18.2	18.7	18.4	18.8	18.7	18.6	18.4	18	20.2	18.5	18.4	18.4	46.7	45.9
51	18.2	18.5	18	17.7	18.4	18.1	17.9	17.7	17.9	19.8	20.3	17.9	18.5	29	23.7	25.5	26.3	24	25.6	28	18.3	18.6	18.5	18.4	18.1	18.6	17.7	19.3	18.3	18.1	17.9	18.4	18.2	18.3	17.8	17.8	18.6	18.2	18.7	18.8	18.3	18.5	18.3	18.8	18.7	18.7	18.9	40.8	41
52	19.6	19.3	18.3	18.1	18.9	18	18.2	18.1	18.6	22.9	20.5	18	18.6	27.4	21.8	24.6	28.9	25.5	28.6	26	18.2	18.9	17.9	18.2	19.4	18.4	18.1	21.3	18.6	18	17.3	18.7	18.3	19.1	18.8	18.8	18.2	18.8	19	19	19.2	18.3	17.7	21.7	18.6	19	18.5	22.5	23
53	19	18.3	17.7	17.4	18.2	17.5	17.8	17.6	17.9	22.8	19.4	17.6	18	24.9	20.7	25	27.9	23.8	26.5	22.8	17.7	18	17.3	17.7	18.2	18.1	17.7	19.8	18	17.5	17.2	18.1	17.7	18.2	17.8	17.9	17.8	18.1	18.4	18.3	18.3	17.6	17.3	19.9	18.2	18.4	17.8	22.6	23.2
54	19.7	19	18.3	18.1	18.8	18.3	18.1	18.1	18.7	22.6	20.6	18	18.5	27.4	22.4	24.4	28.8	25.5	28.5	25.9	18.3	18.9	17.8	18.1	19.9	18.4	18.8	21.5	18.5	17.9	17.5	18.8	18.4	18.9	18.8	18.8	18.3	18.8	19.2	19	19.2	18.3	17.7	21.7	18.7	18.8	18.4	22.5	23.3
55	19.7	19	18.3	18.1	18.8	18.3	18.1	18.1	18.7	22.6	20.6	18	18.5	27.4	22.4	24.4	28.8	25.5	28.6	25.9	18.3	18.9	17.8	18.1	19.9	18.4	18.8	21.6	18.5	17.9	17.5	18.8	18.4	18.9	18.8	18.8	18.3	18.8	19.2	19	19.2	18.3	17.7	21.7	18.7	18.8	18.4	22.5	23.3
56	18.9	17.9	17.5	18.6	19.4	17.7	18.1	17.2	17.9	33.3	21.5	23.9	17.5	27.1	22.3	25.8	28.4	27.2	29.2	23.9	20.3	18.9	17.4	17.7	21.3	21.5	17.5	27.3	19.3	22.2	16.9	18.8	17.8	20.6	18.3	18.5	17.3	18	18.8	18	19.9	18.3	17.6	20.5	22.5	21.1	18.6	19.6	19.9
57	18.2	17.3	17.5	18.5	19.3	17.4	17.8	17.5	17.8	23	21.5	18.2	17.6	36.1	24.2	27.2	30.1	28.8	29.7	23.8	17.4	19.2	16.9	17.4	20.9	17.2	18.4	31.9	16.8	18	16.3	18.6	17.3	18.3	17.8	17.8	17.9	17.9	17.6	18.3	17.1	17.7	17.6	20.8	18.2	18.9	17.9	19.5	19.8
58	19	18.2	18.3	19.2	20	17.8	18.4	18.1	18.3	22.7	22.5	19.1	18.4	27.4	23.1	24.8	26.8	26.3	28	25.3	18	20.1	17.5	18	22.1	17.8	18.9	27.3	17.5	18.1	16.6	19.3	18.3	19.5	19	18.9	18.5	18.9	18.1	18.5	18.5	18.4	18.1	22.3	19.1	19.5	18.5	19.9	20.3
59	19	18.2	18.3	19.2	20	17.8	18.4	18.1	18.3	22.7	22.5	19.1	18.4	27.4	23.1	24.8	26.8	26.3	28	25.3	18	20.1	17.5	18	22.1	17.8	18.9	27.3	17.5	18.1	16.6	19.3	18.3	19.5	19	18.9	18.5	18.9	18.1	18.5	18.5	18.4	18.1	22.3	19.1	19.5	18.5	19.9	20.3
60	24.9	23.9	24.4	26.3	26	25.4	25.7	25.7	26.4	25.8	25.8	25	25.9	32.7	24.8	25	16.4	24	26.3	24.2	27.4	25.8	22.7	26.1	25.4	27.6	23.7	26.8	28	24.3	29.9	25	25.7	26.3	26.2	26.3	25	25.1	25.5	25.7	27	25.1	25.3	32.2	21.7	24.1	26.2	26	26.2
61	24.9	23.7	24.6	26.6	26.1	25.2	25.6	25.7	26.1	26	25.5	24.8	26	32.7	24.9	25.2	16.3	24	26.7	24.2	27.4	26	22.6	26.1	25.5	27.5	23.7	26.7	27.8	24.6	29.9	25.3	26	26.7	26.6	26.6	25.2	25.3	25.9	26	27.3	25.3	25.6	34.5	21.8	24.1	26	25.7	26
62	24.9	23.9	24.4	26.2	26	25.4	25.7	25.7	26.4	25.8	25.8	25	25.9	32.7	24.8	25	17.1	24	26.3	24.2	27.4	25.8	22.7	26.3	25.5	27.7	23.7	26.8	28	24.3	29.7	25	25.7	26.3	26.2	26.3	25	25.2	25.6	25.7	27	25.1	25.3	32.2	21.8	24.1	26.2	26	26.2
63	24.9	23.9	24.5	26.3	26	25.4	25.7	25.7	26.4	25.8	25.8	25	25.9	32.7	24.8	25	16.4	24	26.3	24.2	27.4	25.8	22.7	26.1	25.4	27.6	23.7	26.8	28	24.4	29.8	25	25.7	26.3	26.3	26.3	25	25.1	25.6	25.8	27	25.1	25.3	32.2	21.7	24.1	26.2	26	26.2
64	25	24.2	24.3	26.1	25.9	25.1	25.6	25.4	26.2	25.7	25.7	24.8	25.7	33.5	24.8	24.9	17.1	23.9	26.6	25.2	27.2	25.7	23.4	26	25.3	27.4	23.7	26.4	27.7	24.2	29.4	24.9	25.3	26	26	26.1	25	25	25.4	25.6	26.6	25	25.1	31.6	22.6	24.5	25.7	26.4	26.6
65	25	24.2	24.3	26.1	25.9	25.1	25.6	25.4	26.3	25.7	25.7	24.9	25.8	33.7	24.8	25	17.1	23.9	26.6	25.3	27.2	25.7	23.5	26.1	25.3	27.5	23.7	26.4	27.7	24.2	29.5	24.9	25.3	26	26.1	26.1	25	25	25.5	25.6	26.7	25	25.1	31.6	22.6	24.6	25.7	26.4	26.6
66	18.2	18.6	17.5	17.7	25.9	18.4	18	18.6	19.4	25.7	25.5	18.6	18.3	25.8	23.3	23.4	26.1	26.1	26.2	28.6	17.9	19.4	18.1	17.7	22.2	17.3	18.4	20.9	18.6	16.9	17.4	18.6	18.2	18.4	19.2	19.2	17.7	18.7	18.2	18.1	18.5	18.8	17.9	20.7	18.9	17.4	17.9	19.6	19.9
67	18	17.6	16.9	17.9	17.8	17.8	17.8	17.1	17.9	21.2	21.7	17.5	18.5	26.7	23.9	26.8	33	27.2	32.9	26.2	18.2	18.6	18.5	17.9	18.3	17.6	19.1	23	17.8	17.2	17.6	17.7	17.1	17.8	18.6	18.9	18.1	18	18.1	18.1	17.8	18.1	17.5	22	17.7	18	18.8	20	19.8
68	18.9	19	18.5	18.6	19	18	18.2	17.7	18.1	21.7	22	18.3	19.4	27.2	27.2	26.9	30.7	26.1	28.1	29.9	18.9	20.2	18.7	18.7	19.7	18.2	19.5	25	18.9	17.8	17.7	18.8	18	18.7	19.1	19.4	18.8	19.3	18.9	18.8	19.4	19.5	18.4	25.9	18.9	18.8	19.3	20.6	20.6
69	24.6	23	23.7	27.6	26	22.2	25.6	26.1	24.9	23.3	25.3	25.4	23.1	35.6	26.1	25.1	33.7	25.3	21.8	30.5	23.7	23.3	26.3	23.5	23.7	22.6	26.8	27.5	26.2	22.7	33.5	27.6	28	21.4	24.2	23	22.3	23.6	22.7	23.5	21.7	24.7	24.2	34.5	29	28.1	25.8	25.6	22.2
70	26.5	20.2	21	26	24.5	22.8	22.8	20.1	24	23.3	21.5	25.6	21.3	37.7	25.8	24.2	31.7	26.8	30.2	28.3	20.6	22.9	21.7	22.2	23	22.4	19.7	22.8	27.9	20.8	19	27.2	21.1	20.6	20.8	21.5	20.5	22.7	23.7	23.8	21.5	21.9	21.1	22.8	21.2	21.7	25.3	31.7	22.9
71	18.3	18.5	18.3	18.6	19.3	17.9	17.9	17.4	18.1	21.4	22.9	17.8	18.2	36.7	20.8	25.4	33.7	26.9	29.6	28.8	17.8	18.4	18.1	18.2	21.3	18.4	18.5	23.7	18.2	18.3	17.5	18.2	17.6	18	18.6	18.7	17.9	17.9	18.8	18.4	18.3	17.9	17.8	34.6	19	18.7	18.5	19.9	19.5
72	17.6	17.6	18.2	17	18.2	17.5	17	17.1	18.4	54.2	24.4	31.9	20	20.1	24.1	24.7	24.8	25.1	28.6	27.7	30.4	18.7	16.8	18.1	18.7	25.9	18.1	22.9	32.9	27.2	17.8	19.7	19.1	19.1	19.6	18.2	18.1	17.4	17.5	17.6	17.7	18	18.2	20.9	26.1	27.3	17.7	19	19.4
73	17.7	17.7	18.1	17.1	18.5	17.8	16.8	16.9	17.8	31.8	24.4	21.4	20	19.3	23.7	24.6	24.6	24.1	26.7	27.5	17.4	19.2	16.9	18.5	18.6	18.6	18.2	22.7	17.5	19.4	18	19.6	18.3	17.9	18.2	18.2	18	17.4	18.5	17.6	17.4	18	18.4	20.8	17.5	17.6	17.7	19.1	19.7
74	17	16.5	16.6	16.7	17.2	16.9	16.8	16.9	16.8	18.8	30	16.6	16.7	17.5	24.4	31.9	30.2	29.3	27.2	28.9	17.9	16.3	17.1	17.8	17.1	17.2	16.7	23.2	17.1	16.9	17.1	17.4	16.9	17.9	16.9	17	18	17.7	17.5	16.9	17.1	17.8	17.6	21.6	17.3	17.1	17.8	19.1	19.2
75	19.3	17.8	18	18.1	19.7	17.8	18.3	19	19	22.8	21.4	17.8	18.1	29.5	23.3	24.1	24.6	23.4	22	26.6	18.1	19.1	18.7	18.3	19	18.8	18.2	19.6	18.8	18.6	18.1	19.4	18.7	17.8	19.4	19	18	17.4	18.8	18	18.9	19.3	18.2	20.9	18.8	17.9	19.1	19.6	19.7
76	19.1	18.5	18.8	18.8	19.7	19	18.3	18.4	19.5	24.6	21	18.5	18.8	21.2	21.9	24.6	30.2	26	28.4	25.9	18.3	19.6	18.6	18.9	19.8	19.3	19.2	21.9	19.5	17.9	17.4	18.9	18	17.7	19.1	19.4	18.1	18.5	19.2	18.6	18.7	18.8	17.8	23.4	18.6	18.7	19.5	20.3	19.8
77	19.6	19	18.7	17.6	20.5	19.1	18.7	17.9	19.3	21	24.4	18.4	18.2	29.2	22.5	25.2	20.3	21.2	21.6	23.5	18	19.5	19.5	18	21.3	19.8	19.4	21.5	18.3	17.9	18.9	19.8	19.5	18	21.6	21.7	18.8	18.5	19.4	19.1	19.3	19.1	17.9	20.1	19.2	18.4	18.7	19.4	20.1
78	19.2	19	20.2	19.1	20.9	19.9	18.8	18.8	20.4	23.4	21.1	18.1	19.6	29.1	24.4	25.3	29.5	23.7	29	26.5	18.9	20	18.6	20.6	22.5	19.4	20.6	21.4	19.9	19.1	18.2	20.3	20.6	19.8	21.8	21.8	18.6	19	20.9	20.4	20.6	19.3	19.3	19.2	20.1	19.7	19.9	21.5	21.7
79	18.6	22	18.6	18.6	20.3	16.4	18.2	18.2	17.5	19.6	25.3	16.3	18.1	18.9	20.7	25	22.8	22.5	22.5	22.8	17	17.9	17.5	18.3	21.2	17.2	17.6	21.8	16.4	17.1	20	21.7	22.3	16.2	16.9	16.9	18.2	17.6	19.5	21.8	17.2	19.5	16.3	17.9	18.9	17.9	19.7	18.3	18.8
80	25.4	24.2	24	22.5	25.1	28.2	28	28.2	28.1	24.3	26.8	28.2	27.9	17	23.9	20.4	19.6	19.8	21	21.6	23.7	27.9	28.4	27.6	23.1	28.4	29.6	30.1	28.9	25.4	26.6	24.2	26.4	28.9	28.6	28.6	26.1	23.2	24.9	25.1	23.2	25	29	42.2	30.4	27	28.5	24.1	27.1
81	19	18.1	17.3	17.6	18.4	17.4	18.1	18	18.7	18.5	21.8	17.6	18.1	23.7	20.2	21.2	26	22.2	20.6	22.8	17.1	17.6	17.9	17.9	18.5	18.4	18	19	17.1	18.8	17.7	18.2	17.4	17.7	18	18.2	18.5	17.9	18.7	18.4	17.1	19.2	17.4	19.3	18.4	18.2	18.1	19.1	18.8
82	18.2	17.8	17.4	18.2	18.4	17.4	17.6	17.6	18.5	18.5	20.4	17.9	18.1	18.5	19.5	20.3	21.2	20.6	19.7	21.1	17.4	18.9	17	17.7	18.8	17.4	17.5	18.2	17.3	17.3	17.7	18	17.4	18.5	18.1	19.1	17	17.5	18.3	17.5	17.1	18.3	16.7	18.3	18.3	17.9	17.7	19.2	19.3
83	24.2	20.9	22.4	20.1	25.2	22.3	27.2	21.7	22.7	21.2	21.4	26.1	26.9	18	19.8	23	18	18.7	19.2	18.1	21.6	23.1	21.3	23.3	26.1	27.2	32.2	19.2	28.5	20.5	18.7	20.7	20	23.7	25.4	25.4	29.1	25	23.7	23.5	18	27.4	18.7	20.8	36.5	24.6	32.6	18.3	18.3
84	22.9	23.4	21.3	19.4	23.4	21.3	25.8	21	21	19.9	19.4	24	25.1	18.5	18.9	21.5	18	18.4	18.4	17.7	20.1	21.4	19.5	21.4	23.5	24.7	32.4	18.2	26.3	18.8	18.7	19.3	19	21.9	23.7	23.7	28.8	23.5	21.9	21.4	17	25.1	17.2	19.8	33.8	24	31.3	17.8	17.8
85	23.4	22.1	20.9	21.4	25.7	21.3	24.4	20.6	23.8	23	24	23.2	21	19.7	21.4	21.5	20.3	20.8	17.7	19.1	23.4	23.7	23	28.1	25.9	25.5	25.4	20.4	28.7	27.4	16.8	20.1	18.9	30	25.4	25.4	24.5	25.5	27	24.9	19.4	26.5	19.5	20.1	26.3	29.5	29.8	18.8	18.5
86	24.7	24.9	23.6	22.9	26.9	24.9	22.4	21.7	25.1	23	24.3	27.2	23.2	20.2	21.6	22.8	19.7	19.3	22.2	20.9	25.7	22.8	22.5	25.1	23.6	24.9	29	23.2	26	22.3	19.3	22.1	21.2	26.9	24	24.1	27.1	24.5	26.5	26.6	22.7	23.8	20.5	27.2	28.1	29.2	25.3	19.9	19.8
87	19.8	18.8	19.4	19.1	19.7	19.9	21.4	19.9	22.7	42.1	21.8	33	20.4	23.1	21.5	24.3	23.7	25.8	20.8	24.3	38.7	20.1	20.3	18.6	21.4	39.7	19.9	21.1	46.8	35	18.3	22.1	20.3	22.3	27.2	22.9	20.9	21.2	27.9	19.1	19.3	18.6	18.4	19.2	37.7	36.5	19.4	19.5	20.4
88	19.1	18.1	18.4	18.5	18.3	18.4	20.3	18.8	21.4	42.4	20.5	32	19.5	21.8	20.5	22.8	22.4	24.7	18.3	21.9	37.2	18.7	18.3	17.8	20.1	36.5	18.7	19.5	48.3	36.7	17.1	20.3	17.6	19.3	20.1	19.6	19.4	19.3	22.1	18.4	17.8	17.9	17.5	18.5	38.8	34.8	18.1	19.1	19.6
[truncated: 39 more columns]

## Sheet: Supple. Table 7.
Supplementary Table 7. RSCU values of each genome
Amino acid	Ala	Ala	Ala	Ala	Arg	Arg	Arg	Arg	Arg	Arg	Asn	Asn	Asp	Asp	Cys	Cys	Gln	Gln	Glu	Glu	Gly	Gly	Gly	Gly	His	His	Ile	Ile	Ile	Leu	Leu	Leu	Leu	Leu	Leu	Lys	Lys	Met	Phe	Phe	Pro	Pro	Pro	Pro	Ser	Ser	Ser	Ser	Ser
Codon	GCA	GCC	GCG	GCT	AGG	AGA	CGA	CGG	CGT	CGC	AAC	AAT	GAT	GAC	TGT	TGC	CAA	CAG	GAG	GAA	GGT	GGG	GGA	GGC	CAT	CAC	ATC	ATA	ATT	CTT	CTG	CTA	CTC	TTA	TTG	AAG	AAA	ATG	TTT	TTC	CCT	CCG	CCA	CCC	AGC	AGT	TCT	TCG	TCC
1	0.55	1.86	1.1	0.49	1.23	0.41	0.57	1.54	0.65	1.6	1.33	0.67	0.83	1.17	0.5	1.5	0.44	1.56	0.96	1.04	0.64	0.87	0.73	1.77	0.93	1.07	1.82	0.48	0.7	1.08	2.17	0.15	1.38	0.13	1.09	1.29	0.71	1	0.64	1.36	0.61	1.47	0.62	1.3	1.32	0.35	0.42	1.4	1.94
2	0.68	1.63	1.16	0.52	0.96	0.44	0.59	1.53	0.92	1.57	1.18	0.82	0.94	1.06	0.65	1.35	0.57	1.43	0.9	1.1	0.74	0.88	0.73	1.66	1.05	0.95	1.51	0.51	0.99	1.08	2.07	0.13	0.97	0.15	1.61	1.19	0.81	1	0.87	1.13	0.57	1.64	0.66	1.13	1.28	0.48	0.49	1.37	1.7
3	0.63	1.63	1.21	0.53	0.93	0.49	0.66	1.44	0.75	1.73	1.37	0.63	0.77	1.23	0.56	1.44	0.47	1.53	1.06	0.94	0.7	0.81	0.7	1.79	0.93	1.07	1.82	0.45	0.73	1.22	1.77	0.14	1.63	0.14	1.09	1.34	0.66	1	0.66	1.34	0.58	1.74	0.61	1.08	1.35	0.42	0.53	1.52	1.51
4	0.62	1.6	1.25	0.53	0.89	0.56	0.68	1.37	0.78	1.74	1.31	0.69	0.82	1.18	0.56	1.44	0.46	1.54	0.99	1.01	0.72	0.8	0.78	1.7	0.93	1.07	1.81	0.47	0.72	1.18	1.97	0.13	1.51	0.14	1.07	1.32	0.68	1	0.62	1.38	0.59	1.71	0.62	1.09	1.31	0.44	0.49	1.46	1.63
5	0.540253	1.6181	1.31468	0.526968	0.861838	0.490381	0.687962	1.4201	0.70978	1.82994	1.40672	0.59328	0.744296	1.2557	0.501709	1.49829	0.417403	1.5826	1.08841	0.911585	0.662224	0.836543	0.768222	1.73301	0.888463	1.11154	1.88767	0.45501	0.657321	1.11123	1.97789	0.130425	1.74423	0.109957	0.926272	1.38137	0.618628	1	0.55915	1.44085	0.570937	1.7267	0.535617	1.16674	1.35928	0.362318	0.490787	1.57212	1.64937
6	0.33	2.1	1.21	0.35	1.07	0.29	0.63	1.7	0.57	1.75	1.52	0.48	0.67	1.33	0.49	1.51	0.42	1.58	1.17	0.83	0.6	0.89	0.63	1.89	0.85	1.15	2.18	0.37	0.45	0.89	2.25	0.15	1.59	0.09	1.03	1.41	0.59	1	0.49	1.51	0.51	1.7	0.48	1.3	1.23	0.28	0.32	1.78	2
7	0.33	2.12	1.23	0.32	1.08	0.22	0.65	1.73	0.57	1.76	1.6	0.4	0.61	1.39	0.44	1.56	0.41	1.59	1.22	0.78	0.58	0.91	0.61	1.89	0.82	1.18	2.3	0.31	0.38	0.84	2.35	0.16	1.63	0.07	0.96	1.53	0.47	1	0.42	1.58	0.51	1.66	0.47	1.35	1.25	0.24	0.28	1.82	2.07
8	0.37	1.99	1.24	0.39	1.05	0.29	0.65	1.68	0.52	1.8	1.52	0.48	0.65	1.35	0.47	1.53	0.46	1.54	1.18	0.82	0.62	0.91	0.66	1.81	0.86	1.14	2.18	0.35	0.47	0.89	2.23	0.16	1.57	0.09	1.05	1.47	0.53	1	0.47	1.53	0.52	1.69	0.5	1.3	1.29	0.25	0.34	1.7	2.02
9	0.72	1.51	1.1	0.68	0.99	0.57	0.94	1.45	0.77	1.28	1.19	0.81	0.91	1.09	0.67	1.33	0.82	1.18	1.01	0.99	0.76	0.85	0.93	1.46	1.07	0.93	1.07	0.4	0.53	1.24	1.6	0.33	1.51	0.24	1.08	1.14	0.86	1	0.76	1.24	0.83	1.31	0.9	0.96	1.06	0.48	0.71	1.33	1.5
10	0.84	1.45	0.93	0.77	1.06	0.8	0.8	1.21	0.87	1.27	1.1	0.9	1.06	0.94	0.77	1.23	0.66	1.34	0.89	1.11	0.95	0.76	0.87	1.42	1.08	0.92	1.52	0.58	0.9	1.13	1.73	0.18	1.19	0.31	1.45	1.14	0.86	1	0.82	1.18	0.71	1.43	0.9	0.95	1.1	0.62	0.66	1.22	1.37
11	0.99	1.35	0.78	0.88	1.14	1.03	0.85	1.11	0.84	1.03	0.91	1.09	1.11	0.89	0.84	1.16	0.89	1.11	0.79	1.21	0.88	0.86	1.06	1.2	1.16	0.84	1.24	0.74	1.02	1.21	1.43	0.2	1.24	0.42	1.5	0.94	1.06	1	0.96	1.04	0.84	1.18	1	0.97	0.92	0.67	0.87	0.98	1.38
12	0.37	1.99	1.24	0.39	1.05	0.29	0.65	1.68	0.52	1.8	1.52	0.48	0.65	1.35	0.47	1.53	0.46	1.54	1.18	0.82	0.62	0.91	0.66	1.81	0.86	1.14	2.18	0.35	0.47	0.89	2.23	0.16	1.57	0.09	1.05	1.47	0.53	1	0.47	1.53	0.52	1.69	0.5	1.3	1.29	0.25	0.34	1.7	2.02
13	0.74	1.62	1.11	0.53	0.87	0.54	0.74	1.56	0.77	1.51	1.14	0.86	0.93	1.07	0.57	1.43	0.49	1.51	0.83	1.17	0.65	0.78	0.92	1.65	0.98	1.02	1.72	0.4	0.88	1.19	2.19	0.15	1.33	0.08	1.05	1.2	0.8	1	0.63	1.37	0.62	1.61	0.69	1.08	1.19	0.43	0.53	1.32	1.87
14	1.29	0.89	0.5	1.32	1.06	1.64	0.53	0.76	1.08	0.91	0.78	1.22	1.33	0.67	0.89	1.11	0.81	1.19	0.61	1.39	1.2	0.62	1.28	0.9	1.35	0.65	0.86	0.89	1.25	1.48	1.27	0.43	0.71	1.03	1.09	0.74	1.26	1	1.22	0.78	1.27	0.98	1.05	0.7	1.03	0.94	1.14	0.5	0.98
15	1.09	1.15	0.7	1.06	1.15	1.17	0.46	1.04	0.94	1.25	0.97	1.03	1.22	0.78	0.73	1.27	0.66	1.34	0.63	1.37	1.13	0.68	1.07	1.12	1.19	0.81	1.22	0.68	1.1	1.37	1.59	0.28	0.9	0.67	1.19	0.93	1.07	1	0.97	1.03	0.9	1.39	0.76	0.96	1.14	0.75	0.87	0.71	1.38
16	1.12	1.09	0.66	1.12	1.08	1.42	0.42	0.97	0.94	1.17	0.88	1.12	1.27	0.73	0.79	1.21	0.67	1.33	0.62	1.38	1.03	0.69	1.14	1.14	1.26	0.74	1.04	0.78	1.18	1.52	1.54	0.28	0.79	0.79	1.08	0.75	1.25	1	1.15	0.85	1.07	1.28	0.76	0.89	1.13	0.83	1.02	0.6	1.13
17	1.16	0.93	0.69	1.22	0.95	1.62	0.58	0.82	0.96	1.06	0.84	1.16	1.27	0.73	0.93	1.07	0.9	1.1	0.53	1.47	1.02	0.62	1.38	0.97	1.28	0.72	0.9	0.81	1.29	1.65	1.17	0.37	0.8	0.94	1.07	0.7	1.3	1	1.16	0.84	1.21	1.2	0.8	0.79	0.97	0.86	1.13	0.64	1.06
18	1.19	0.83	0.69	1.29	1.01	1.56	0.52	0.85	1.08	0.98	0.74	1.26	1.38	0.62	0.94	1.06	0.77	1.23	0.57	1.43	1.13	0.68	1.29	0.89	1.39	0.61	0.77	0.84	1.4	1.6	1.12	0.36	0.62	1.07	1.22	0.74	1.26	1	1.26	0.74	1.37	1.35	0.72	0.56	0.92	0.96	1.16	0.67	0.93
19	1.24	0.82	0.68	1.26	0.95	1.65	0.63	0.68	0.9	1.19	0.87	1.13	1.25	0.75	0.88	1.12	0.96	1.04	0.56	1.44	1.03	0.58	1.35	1.03	1.23	0.77	0.89	0.86	1.25	1.58	0.96	0.65	0.8	1.04	0.97	0.73	1.27	1	1.12	0.88	1.22	0.97	1.09	0.72	1.05	0.81	1.14	0.62	0.97
20	1.1	1.12	0.53	1.25	1.12	1.77	0.39	0.89	0.89	0.94	0.81	1.19	1.29	0.71	0.85	1.15	0.64	1.36	0.55	1.45	1.1	0.59	1.35	0.97	1.33	0.67	0.86	0.93	1.21	1.64	1.51	0.29	0.76	0.85	0.95	0.69	1.31	1	1.18	0.82	1.14	1.26	0.85	0.75	1.08	0.81	1.04	0.52	1.12
21	0.41	1.73	1.39	0.47	0.9	0.35	0.62	1.49	0.64	2.01	1.4	0.6	0.75	1.25	0.38	1.62	0.4	1.6	1.07	0.93	0.49	0.82	0.77	1.93	0.88	1.12	2.07	0.32	0.61	0.99	2.26	0.13	1.66	0.07	0.89	1.42	0.58	1	0.52	1.48	0.56	1.69	0.5	1.24	1.52	0.26	0.4	1.52	1.94
22	0.63	1.67	1.15	0.56	0.86	0.45	0.59	1.62	0.88	1.61	1.15	0.85	0.96	1.04	0.62	1.38	0.7	1.3	0.86	1.14	0.71	0.88	0.88	1.54	0.91	1.09	1.57	0.51	0.92	0.99	2	0.13	1.17	0.21	1.49	0.99	1.01	1	0.87	1.13	0.55	1.52	0.72	1.21	1.26	0.45	0.48	1.11	2.03
23	0.29	2.12	1.23	0.36	0.97	0.32	0.56	1.64	0.62	1.89	1.51	0.49	0.68	1.32	0.44	1.56	0.39	1.61	1.23	0.77	0.5	0.85	0.64	2.01	0.76	1.24	2.28	0.28	0.45	0.83	2.37	0.12	1.74	0.06	0.89	1.55	0.45	1	0.39	1.61	0.52	1.66	0.47	1.35	1.32	0.28	0.37	1.61	2.03
24	0.42	1.79	1.37	0.42	1.05	0.32	0.44	1.4	0.56	2.23	1.46	0.54	0.74	1.26	0.43	1.57	0.43	1.57	1.18	0.82	0.49	0.91	0.56	2.04	0.72	1.28	1.99	0.38	0.63	1.05	2.22	0.11	1.48	0.06	1.08	1.46	0.54	1	0.56	1.44	0.53	1.53	0.63	1.31	1.68	0.28	0.37	1.47	1.74
25	0.76	1.69	0.89	0.67	1.15	0.76	0.71	1.14	0.82	1.43	1.08	0.92	1.01	0.99	0.68	1.32	0.63	1.37	0.93	1.07	0.84	0.85	0.76	1.55	0.98	1.02	1.65	0.49	0.86	0.97	2.07	0.17	1.15	0.22	1.42	1.19	0.81	1	0.74	1.26	0.69	1.14	0.92	1.25	1.23	0.57	0.62	1.16	1.54
26	0.31	2	1.36	0.33	1	0.17	0.52	1.53	0.49	2.29	1.59	0.41	0.65	1.35	0.35	1.65	0.3	1.7	1.28	0.72	0.48	1.11	0.38	2.04	0.69	1.31	2.32	0.25	0.43	0.71	2.92	0.16	1.35	0.05	0.82	1.54	0.46	1	0.42	1.58	0.48	1.51	0.48	1.53	1.69	0.2	0.28	1.9	1.64
27	0.54	1.53	1.49	0.44	0.74	0.36	0.72	1.31	0.78	2.09	1.31	0.69	0.78	1.22	0.5	1.5	0.49	1.51	1.13	0.87	0.62	0.84	0.7	1.84	0.87	1.13	1.96	0.37	0.67	1.09	1.86	0.2	1.87	0.08	0.9	1.46	0.54	1	0.47	1.53	0.54	1.62	0.68	1.16	1.29	0.35	0.42	1.8	1.62
28	1.03	1.16	0.93	0.89	1.06	0.93	0.64	1.05	0.92	1.4	1.01	0.99	0.91	1.09	0.75	1.25	0.56	1.44	0.93	1.07	0.86	0.83	0.86	1.45	1.01	0.99	1.17	0.56	1.27	1.34	1.72	0.15	1.19	0.32	1.28	1.01	0.99	1	1.06	0.94	0.81	1.08	1.1	1.01	1.42	0.66	0.97	0.86	1.16
29	0.39	1.81	1.39	0.41	0.91	0.36	0.7	1.26	0.7	2.07	1.45	0.55	0.74	1.26	0.43	1.57	0.51	1.49	1.22	0.78	0.5	0.83	0.6	2.06	0.82	1.18	2.18	0.31	0.51	1.03	2.02	0.14	1.71	0.08	1.02	1.45	0.55	1	0.55	1.45	0.6	1.54	0.56	1.3	1.3	0.33	0.44	1.96	1.5
30	0.34	1.99	1.26	0.41	1.1	0.31	0.51	1.66	0.5	1.92	1.53	0.47	0.6	1.4	0.42	1.58	0.41	1.59	1.29	0.71	0.51	0.98	0.65	1.86	0.74	1.26	2.12	0.29	0.58	0.83	2.49	0.12	1.44	0.07	1.04	1.49	0.51	1	0.48	1.52	0.52	1.56	0.56	1.36	1.28	0.31	0.36	1.5	2.14
31	0.53	1.76	1.14	0.57	1.14	0.48	0.63	1.23	0.67	1.85	1.24	0.76	0.88	1.12	0.45	1.55	0.54	1.46	1.16	0.84	0.54	0.73	0.66	2.07	0.92	1.08	1.79	0.55	0.66	0.96	2.04	0.21	1.46	0.18	1.14	1.39	0.61	1	0.57	1.43	0.68	1.45	0.76	1.11	1.54	0.4	0.48	1.46	1.53
32	0.53	1.75	1.15	0.58	1.13	0.48	0.62	1.23	0.67	1.87	1.24	0.76	0.87	1.13	0.46	1.54	0.56	1.44	1.18	0.82	0.54	0.72	0.69	2.05	0.93	1.07	1.81	0.52	0.68	0.95	2.07	0.22	1.38	0.19	1.2	1.41	0.59	1	0.57	1.43	0.69	1.46	0.74	1.11	1.52	0.4	0.45	1.53	1.52
33	0.52	1.8	1.11	0.56	1.08	0.46	0.61	1.25	0.68	1.91	1.27	0.73	0.86	1.14	0.46	1.54	0.52	1.48	1.19	0.81	0.54	0.72	0.66	2.08	0.9	1.1	1.84	0.52	0.64	0.94	2.14	0.21	1.45	0.18	1.09	1.43	0.57	1	0.56	1.44	0.69	1.46	0.74	1.11	1.53	0.39	0.46	1.48	1.53
34	0.42	2.1	1.12	0.36	0.98	0.38	0.61	1.76	0.69	1.58	1.35	0.65	0.79	1.21	0.57	1.43	0.55	1.45	1.08	0.92	0.51	1.02	0.65	1.82	0.91	1.09	1.98	0.44	0.58	1.04	2.2	0.17	1.3	0.16	1.13	1.1	0.9	1	0.86	1.14	0.53	1.57	0.55	1.35	1.14	0.29	0.45	1.6	1.97
35	0.36	2.18	1.15	0.31	1.01	0.35	0.62	1.8	0.63	1.59	1.38	0.62	0.76	1.24	0.6	1.4	0.52	1.48	1.12	0.88	0.53	1	0.66	1.81	0.87	1.13	2.07	0.42	0.52	1.11	2.13	0.15	1.44	0.12	1.06	1.16	0.84	1	0.8	1.2	0.51	1.63	0.53	1.33	1.05	0.3	0.42	1.66	2.09
36	0.35	2.19	1.14	0.31	1.01	0.36	0.62	1.81	0.62	1.58	1.37	0.63	0.76	1.24	0.61	1.39	0.53	1.47	1.1	0.9	0.53	0.99	0.67	1.8	0.87	1.13	2.02	0.45	0.52	1.1	2.12	0.14	1.42	0.14	1.09	1.14	0.86	1	0.81	1.19	0.51	1.62	0.54	1.33	1.07	0.3	0.4	1.69	2.05
37	0.39	1.88	1.35	0.37	0.82	0.24	0.64	1.51	0.7	2.09	1.38	0.62	0.67	1.33	0.45	1.55	0.58	1.42	1.06	0.94	0.45	0.85	0.56	2.14	0.86	1.14	1.98	0.4	0.61	1.02	2	0.19	1.65	0.15	1	1.23	0.77	1	0.69	1.31	0.56	1.7	0.54	1.21	1.37	0.29	0.39	1.83	1.68
38	0.36	2.03	1.21	0.4	0.85	0.3	0.67	1.68	0.67	1.83	1.34	0.66	0.73	1.27	0.49	1.51	0.62	1.38	1.05	0.95	0.52	0.85	0.59	2.03	0.9	1.1	1.92	0.47	0.61	1.11	1.91	0.19	1.5	0.18	1.11	1.16	0.84	1	0.8	1.2	0.5	1.72	0.58	1.2	1.37	0.28	0.38	1.8	1.72
39	0.33	2.22	1.08	0.37	0.97	0.32	0.56	1.75	0.59	1.79	1.39	0.61	0.68	1.32	0.5	1.5	0.54	1.46	1.03	0.97	0.47	0.82	0.49	2.21	0.83	1.17	1.95	0.4	0.65	0.96	2.22	0.15	1.29	0.17	1.21	1.19	0.81	1	0.82	1.18	0.45	1.77	0.57	1.22	1.38	0.3	0.39	1.83	1.59
40	0.35	2.19	1.05	0.41	0.96	0.36	0.61	1.71	0.63	1.74	1.31	0.69	0.7	1.3	0.54	1.46	0.54	1.46	1.02	0.98	0.49	0.8	0.52	2.19	0.85	1.15	1.84	0.46	0.7	1.01	2.12	0.17	1.28	0.2	1.21	1.17	0.83	1	0.84	1.16	0.49	1.7	0.61	1.2	1.38	0.33	0.42	1.76	1.57
41	0.48	2.09	0.99	0.44	0.96	0.43	0.53	1.77	0.61	1.7	1.23	0.77	0.81	1.19	0.54	1.46	0.56	1.44	0.96	1.04	0.57	0.88	0.51	2.04	0.83	1.17	1.7	0.54	0.76	0.91	2.22	0.15	1.12	0.29	1.3	1.02	0.98	1	1.04	0.96	0.46	1.71	0.64	1.18	1.39	0.39	0.47	1.62	1.5
42	0.32	2.35	1.01	0.33	0.99	0.27	0.6	2.06	0.55	1.54	1.43	0.57	0.63	1.37	0.46	1.54	0.47	1.53	1.13	0.87	0.47	0.87	0.53	2.14	0.8	1.2	2.13	0.35	0.52	1	2.19	0.15	1.63	0.11	0.93	1.24	0.76	1	0.76	1.24	0.49	1.82	0.51	1.17	1.28	0.26	0.37	1.84	1.86
43	0.46	1.83	1.25	0.47	1.14	0.39	0.6	1.25	0.62	1.99	1.47	0.53	0.76	1.24	0.48	1.52	0.37	1.63	1.15	0.85	0.56	0.93	0.67	1.84	0.79	1.21	2.03	0.44	0.53	1.03	2.32	0.14	1.44	0.12	0.96	1.43	0.57	1	0.51	1.49	0.59	1.4	0.64	1.37	1.46	0.33	0.44	1.43	1.85
44	0.93	1.25	0.96	0.86	0.71	0.79	1.05	1.08	1.21	1.16	0.92	1.08	1.14	0.86	0.95	1.05	1.12	0.88	0.75	1.25	0.92	0.8	1.06	1.22	1.19	0.81	1.11	0.73	1.16	1.24	1.07	0.2	1.13	0.56	1.8	0.85	1.15	1	1.06	0.94	0.78	1.33	1.04	0.85	0.94	0.63	0.86	1.32	1.16
45	0.59	1.56	1.31	0.54	0.9	0.5	0.68	1.42	0.74	1.76	1.31	0.69	0.89	1.11	0.54	1.46	0.5	1.5	1.09	0.91	0.61	0.74	0.79	1.86	0.89	1.11	1.76	0.55	0.69	0.96	1.99	0.15	1.67	0.15	1.08	1.23	0.77	1	0.61	1.39	0.63	1.65	0.71	1.02	1.31	0.4	0.55	1.53	1.64
46	0.53	1.73	1.24	0.5	0.98	0.48	0.57	1.41	0.68	1.87	1.42	0.58	0.81	1.19	0.49	1.51	0.43	1.57	1.27	0.73	0.59	0.72	0.69	2.01	0.83	1.17	1.94	0.48	0.58	0.9	2.08	0.16	1.65	0.14	1.06	1.38	0.62	1	0.6	1.4	0.57	1.65	0.68	1.1	1.45	0.3	0.5	1.49	1.73
47	0.58	1.94	1.08	0.41	1.02	0.38	0.47	1.58	0.64	1.91	1.25	0.75	0.9	1.1	0.41	1.59	0.4	1.6	0.98	1.02	0.53	0.83	0.59	2.05	0.81	1.19	1.94	0.37	0.69	0.81	2.81	0.1	1.2	0.09	0.99	1.24	0.76	1	0.64	1.36	0.54	1.45	0.7	1.3	1.54	0.34	0.49	1.14	1.92
48	0.57	1.68	1.37	0.38	0.78	0.22	0.59	1.55	0.68	2.17	1.49	0.51	0.75	1.25	0.44	1.56	0.42	1.58	0.79	1.21	0.63	0.98	0.52	1.87	0.78	1.22	2.03	0.37	0.6	1.05	2.75	0.17	0.92	0.09	1.03	1.44	0.56	1	0.46	1.54	0.51	1.57	0.6	1.32	1.49	0.35	0.38	1.69	1.63
49	0.58	1.68	1.36	0.38	0.77	0.24	0.59	1.54	0.7	2.16	1.49	0.51	0.72	1.28	0.46	1.54	0.42	1.58	0.8	1.2	0.62	0.97	0.52	1.89	0.77	1.23	2.02	0.37	0.61	0.96	2.86	0.17	0.89	0.09	1.03	1.44	0.56	1	0.48	1.52	0.5	1.56	0.62	1.32	1.46	0.36	0.4	1.66	1.63
50	0.55	1.7	1.4	0.36	0.76	0.21	0.53	1.59	0.68	2.24	1.53	0.47	0.72	1.28	0.4	1.6	0.37	1.63	0.8	1.2	0.6	0.99	0.48	1.93	0.73	1.27	2.09	0.34	0.57	0.97	2.95	0.14	0.9	0.07	0.97	1.49	0.51	1	0.46	1.54	0.47	1.6	0.6	1.33	1.53	0.34	0.36	1.71	1.61
51	0.57	1.68	1.37	0.38	0.78	0.25	0.57	1.53	0.7	2.17	1.46	0.54	0.76	1.24	0.43	1.57	0.39	1.61	0.77	1.23	0.63	0.97	0.5	1.9	0.76	1.24	2.01	0.39	0.6	1.05	2.78	0.17	0.93	0.09	0.99	1.42	0.58	1	0.48	1.52	0.49	1.57	0.62	1.31	1.51	0.36	0.39	1.64	1.62
52	0.77	1.53	1.25	0.45	0.9	0.44	0.73	1.23	0.93	1.78	1.51	0.49	0.7	1.3	0.54	1.46	0.5	1.5	1.03	0.97	0.72	1.01	0.53	1.74	0.88	1.12	1.98	0.54	0.48	1.16	1.91	0.21	1.67	0.09	0.97	1.57	0.43	1	0.35	1.65	0.64	1.39	0.64	1.33	1.18	0.43	0.61	1.89	1.14
53	0.79	1.53	1.24	0.44	0.89	0.45	0.75	1.23	0.92	1.76	1.49	0.51	0.7	1.3	0.54	1.46	0.51	1.49	1.03	0.97	0.72	1.03	0.53	1.72	0.89	1.11	2.01	0.53	0.46	1.19	1.88	0.2	1.68	0.09	0.97	1.58	0.42	1	0.34	1.66	0.65	1.39	0.65	1.31	1.16	0.45	0.58	1.88	1.17
54	0.75	1.55	1.25	0.44	0.91	0.44	0.71	1.22	0.92	1.8	1.5	0.5	0.69	1.31	0.53	1.47	0.49	1.51	1.03	0.97	0.72	1.04	0.52	1.72	0.89	1.11	2.01	0.53	0.46	1.18	1.94	0.19	1.68	0.08	0.93	1.59	0.41	1	0.34	1.66	0.63	1.43	0.63	1.31	1.19	0.45	0.59	1.88	1.14
55	0.79	1.52	1.26	0.44	0.94	0.46	0.71	1.23	0.9	1.76	1.51	0.49	0.69	1.31	0.52	1.48	0.5	1.5	1.04	0.96	0.7	1.05	0.53	1.72	0.88	1.12	1.98	0.56	0.45	1.14	1.88	0.2	1.65	0.09	1.04	1.58	0.42	1	0.35	1.65	0.62	1.43	0.65	1.3	1.19	0.43	0.57	1.9	1.15
56	0.54	1.61	1.3	0.55	0.9	0.43	0.56	1.51	0.87	1.73	1.3	0.7	0.97	1.03	0.6	1.4	0.59	1.41	0.88	1.12	0.55	0.99	0.77	1.69	0.99	1.01	1.78	0.56	0.66	1.24	1.78	0.15	1.53	0.19	1.11	1.18	0.82	1	0.68	1.32	0.61	1.56	0.56	1.27	1.42	0.35	0.52	1.32	1.71
57	0.53	1.61	1.32	0.55	0.89	0.45	0.58	1.5	0.85	1.74	1.3	0.7	0.93	1.07	0.59	1.41	0.59	1.41	0.88	1.12	0.54	0.99	0.78	1.69	0.98	1.02	1.79	0.57	0.65	1.2	1.79	0.15	1.53	0.19	1.14	1.18	0.82	1	0.69	1.31	0.6	1.58	0.54	1.27	1.41	0.34	0.51	1.32	1.75
58	0.53	1.63	1.31	0.53	0.9	0.44	0.54	1.47	0.88	1.76	1.31	0.69	0.96	1.04	0.58	1.42	0.57	1.43	0.88	1.12	0.58	0.97	0.76	1.69	0.98	1.02	1.78	0.56	0.66	1.23	1.8	0.15	1.51	0.2	1.12	1.18	0.82	1	0.67	1.33	0.6	1.58	0.55	1.27	1.4	0.33	0.51	1.35	1.75
59	0.53	1.63	1.31	0.53	0.9	0.44	0.54	1.47	0.88	1.76	1.31	0.69	0.96	1.04	0.58	1.42	0.57	1.43	0.88	1.12	0.58	0.97	0.76	1.69	0.98	1.02	1.78	0.56	0.66	1.23	1.8	0.15	1.51	0.2	1.12	1.18	0.82	1	0.67	1.33	0.6	1.58	0.55	1.27	1.4	0.33	0.51	1.35	1.75
60	1.7	0.36	0.14	1.8	0.92	2.04	0.74	0.25	1.75	0.31	0.55	1.45	1.62	0.38	1.47	0.53	1.4	0.6	0.52	1.48	1.47	0.55	1.55	0.43	1.52	0.48	0.44	1.15	1.41	1.68	0.35	0.8	0.42	1.97	0.77	0.57	1.43	1	1.55	0.45	1.88	0.11	1.63	0.37	0.59	1.33	1.98	0.15	0.54
61	1.73	0.36	0.12	1.8	0.93	2.08	0.8	0.21	1.65	0.33	0.54	1.46	1.6	0.4	1.45	0.55	1.49	0.51	0.47	1.53	1.49	0.54	1.58	0.39	1.58	0.42	0.44	1.17	1.39	1.79	0.34	0.79	0.38	2.02	0.69	0.54	1.46	1	1.57	0.43	1.89	0.09	1.64	0.38	0.55	1.35	1.96	0.14	0.55
62	1.71	0.35	0.13	1.81	0.85	2.09	0.76	0.22	1.76	0.32	0.55	1.45	1.63	0.37	1.47	0.53	1.47	0.53	0.48	1.52	1.46	0.55	1.56	0.44	1.54	0.46	0.44	1.17	1.39	1.68	0.36	0.78	0.38	2.02	0.78	0.55	1.45	1	1.52	0.48	1.9	0.09	1.69	0.32	0.57	1.39	1.94	0.17	0.51
63	1.75	0.35	0.11	1.78	0.89	2.15	0.8	0.21	1.6	0.35	0.55	1.45	1.59	0.41	1.47	0.53	1.49	0.51	0.48	1.52	1.46	0.54	1.62	0.38	1.57	0.43	0.42	1.2	1.38	1.78	0.34	0.82	0.37	2.03	0.67	0.52	1.48	1	1.56	0.44	1.84	0.1	1.69	0.36	0.5	1.41	1.94	0.14	0.54
64	1.71	0.37	0.15	1.77	0.89	2.07	0.78	0.24	1.65	0.37	0.57	1.43	1.61	0.39	1.47	0.53	1.46	0.54	0.5	1.5	1.44	0.55	1.57	0.44	1.5	0.5	0.45	1.16	1.39	1.72	0.35	0.78	0.42	1.98	0.74	0.52	1.48	1	1.52	0.48	1.86	0.13	1.64	0.37	0.61	1.3	1.93	0.17	0.55
65	1.68	0.39	0.14	1.79	0.92	2.07	0.77	0.25	1.63	0.35	0.56	1.44	1.59	0.41	1.48	0.52	1.41	0.59	0.53	1.47	1.45	0.56	1.56	0.43	1.5	0.5	0.44	1.14	1.42	1.68	0.37	0.76	0.42	1.99	0.78	0.56	1.44	1	1.53	0.47	1.86	0.14	1.64	0.35	0.57	1.35	1.94	0.17	0.53
66	0.62	1.63	1.23	0.51	0.88	0.63	0.46	1.37	0.83	1.83	1.25	0.75	0.88	1.12	0.52	1.48	0.35	1.65	0.76	1.24	0.52	0.86	0.82	1.8	0.99	1.01	1.5	0.73	0.77	1.56	2.01	0.12	1.48	0.17	0.67	1.22	0.78	1	0.68	1.32	0.75	1.46	0.51	1.29	1.34	0.38	0.7	1.1	1.88
67	0.56	1.82	1.12	0.5	1.27	0.44	0.35	1.54	0.8	1.6	1.29	0.71	0.98	1.02	0.51	1.49	0.23	1.77	0.96	1.04	0.57	0.94	0.59	1.9	0.94	1.06	2	0.54	0.46	0.97	2.79	0.11	1.01	0.11	1.01	1.28	0.72	1	0.66	1.34	0.59	1.53	0.6	1.28	1.59	0.34	0.51	1.29	1.7
68	0.56	1.86	1.11	0.47	1.14	0.4	0.37	1.57	0.73	1.79	1.36	0.64	0.88	1.12	0.46	1.54	0.25	1.75	0.94	1.06	0.51	0.92	0.57	1.99	0.89	1.11	2	0.56	0.45	0.93	2.85	0.13	1.2	0.1	0.8	1.28	0.72	1	0.65	1.35	0.61	1.47	0.57	1.35	1.59	0.29	0.51	1.17	1.78
69	0.76	1.4	1.25	0.59	0.79	0.74	0.44	1.23	0.91	1.89	1	1	0.92	1.08	0.71	1.29	0.7	1.3	0.74	1.26	0.6	0.75	0.7	1.95	0.99	1.01	1.05	0.88	1.07	1.19	1.88	0.17	0.92	0.39	1.45	0.79	1.21	1	1.11	0.89	0.68	1.65	0.66	1.01	1.43	0.56	0.77	0.91	1.29
70	0.8	1.28	1.32	0.6	0.83	0.66	0.42	1.16	0.93	2	0.99	1.01	0.94	1.06	0.75	1.25	0.75	1.25	0.74	1.26	0.66	0.81	0.73	1.8	0.98	1.02	1.04	0.82	1.14	1.21	1.9	0.2	0.76	0.39	1.55	0.8	1.2	1	1.22	0.78	0.73	1.54	0.72	1.01	1.37	0.61	0.78	0.83	1.37
71	0.46	1.81	1.25	0.48	0.9	0.49	0.38	1.56	0.66	2	1.07	0.93	0.85	1.15	0.5	1.5	0.45	1.55	0.88	1.12	0.5	0.8	0.58	2.11	0.88	1.12	1.5	0.59	0.91	0.89	2.62	0.13	1.08	0.2	1.09	1.02	0.98	1	0.86	1.14	0.53	1.63	0.56	1.29	1.63	0.41	0.53	1.1	1.65
72	0.48	1.83	1.21	0.48	0.94	0.41	0.33	1.43	0.71	2.18	1.21	0.79	0.72	1.28	0.44	1.56	0.4	1.6	0.86	1.14	0.53	0.89	0.44	2.15	0.73	1.27	1.46	0.59	0.95	0.88	2.75	0.12	1	0.2	1.05	1	1	1	0.98	1.02	0.54	1.44	0.59	1.43	1.78	0.42	0.61	0.98	1.58
73	0.53	1.82	1.19	0.46	1.03	0.43	0.31	1.42	0.68	2.13	1.2	0.8	0.75	1.25	0.44	1.56	0.41	1.59	0.87	1.13	0.5	0.91	0.45	2.15	0.71	1.29	1.42	0.68	0.9	0.84	2.68	0.12	0.97	0.22	1.17	0.98	1.02	1	0.99	1.01	0.55	1.42	0.61	1.43	1.75	0.41	0.6	1	1.56
74	0.47	1.86	1.26	0.41	0.98	0.35	0.26	1.53	0.57	2.31	1.28	0.72	0.75	1.25	0.34	1.66	0.34	1.66	0.97	1.03	0.44	0.93	0.42	2.21	0.7	1.3	1.57	0.57	0.86	0.84	2.84	0.1	1.1	0.18	0.94	1.06	0.94	1	0.93	1.07	0.52	1.46	0.54	1.47	1.86	0.28	0.5	1.01	1.75
75	0.77	1.48	1.15	0.59	1.09	0.57	0.39	1.22	0.71	2.02	1.09	0.91	1.07	0.93	0.51	1.49	0.52	1.48	0.83	1.17	0.61	0.91	0.46	2.02	0.93	1.07	1.28	0.69	1.04	1.21	2.17	0.13	0.83	0.25	1.4	1.07	0.93	1	1.06	0.94	0.67	1.26	0.85	1.22	1.73	0.52	0.67	1.01	1.15
76	0.68	1.61	1.17	0.54	0.97	0.47	0.45	1.23	0.69	2.19	1.23	0.77	0.8	1.2	0.44	1.56	0.52	1.48	0.98	1.02	0.58	0.89	0.4	2.13	0.89	1.11	1.32	0.74	0.95	1.09	2.3	0.14	0.93	0.26	1.28	0.97	1.03	1	1.23	0.77	0.6	1.31	0.76	1.33	1.91	0.4	0.56	1.3	1.08
77	0.76	1.5	1.02	0.72	1.06	0.68	0.39	1.13	0.88	1.86	1.03	0.97	0.95	1.05	0.59	1.41	0.61	1.39	0.71	1.29	0.67	0.83	0.54	1.96	0.99	1.01	1.09	0.8	1.11	1.27	2.01	0.18	0.74	0.36	1.43	1.03	0.97	1	1.07	0.93	0.76	1.15	0.91	1.17	1.63	0.59	0.77	0.9	1.1
78	0.74	1.61	1.06	0.59	1.08	0.56	0.36	1.34	0.73	1.93	1.13	0.87	0.9	1.1	0.55	1.45	0.48	1.52	0.76	1.24	0.6	0.87	0.54	2	0.94	1.06	1.27	0.84	0.89	1.25	2.3	0.14	0.89	0.28	1.14	1	1	1	1.02	0.98	0.67	1.41	0.69	1.24	1.72	0.49	0.67	0.93	1.26
79	1.04	1.57	0.71	0.68	1.5	0.5	0.26	1.23	0.79	1.72	1.1	0.9	0.84	1.16	0.64	1.36	0.78	1.22	0.46	1.54	0.71	1.18	0.44	1.67	0.85	1.15	0.53	0.93	1.54	1.27	1.96	0.24	0.45	0.55	1.54	0.92	1.08	1	1.14	0.86	0.8	0.87	0.98	1.35	1.69	0.65	0.86	0.59	1.38
80	1.05	1.01	0.59	1.34	0.72	1.62	0.57	0.43	1.68	0.98	0.87	1.13	1.32	0.68	1.33	0.67	1.54	0.46	0.44	1.56	1.38	0.57	1.12	0.92	1.25	0.75	0.54	0.97	1.49	1.38	0.43	0.43	0.41	2.07	1.28	0.48	1.52	1	1.61	0.39	1.36	0.9	1.07	0.67	1.08	1.15	1.54	0.53	0.53
81	0.89	1.44	1.16	0.52	0.91	0.54	0.37	1.46	0.8	1.91	1.27	0.73	0.9	1.1	0.53	1.47	0.47	1.53	0.84	1.16	0.66	0.93	0.73	1.69	0.89	1.11	1.31	0.82	0.88	1.12	2.38	0.15	1.08	0.24	1.03	1.2	0.8	1	0.78	1.22	0.65	1.49	0.6	1.26	1.47	0.43	0.71	0.93	1.74
82	1.04	1.19	1.02	0.75	0.92	0.71	0.72	1.38	0.87	1.4	1.11	0.89	1.07	0.93	0.65	1.35	0.73	1.27	0.79	1.21	0.82	0.86	0.86	1.45	1.09	0.91	0.83	0.54	0.63	1.36	1.86	0.3	0.99	0.34	1.15	1.15	0.85	1	0.78	1.22	0.85	1.32	0.91	0.92	1.3	0.55	0.9	0.96	1.26
83	1.43	0.81	0.7	1.06	0.88	1.18	0.64	0.83	1.28	1.19	1.02	0.98	1.19	0.81	0.88	1.12	0.9	1.1	0.62	1.38	1.22	0.62	1.02	1.15	1.18	0.82	0.92	0.82	1.26	1.44	1.18	0.41	0.8	0.94	1.23	0.83	1.17	1	1.14	0.86	1.08	1.2	1.11	0.62	1.12	0.87	1.2	0.64	1
84	1.44	0.84	0.69	1.03	0.77	1.14	0.64	0.84	1.33	1.27	1.05	0.95	1.16	0.84	0.88	1.12	0.91	1.09	0.59	1.41	1.21	0.6	0.98	1.21	1.14	0.86	0.99	0.73	1.28	1.53	1.19	0.42	0.84	0.91	1.11	0.79	1.21	1	1.11	0.89	1.09	1.17	1.09	0.66	1.15	0.83	1.17	0.62	1.08
85	1.4	0.71	0.73	1.16	1.03	1.2	0.64	0.78	1.35	1	1	1	1.28	0.72	0.93	1.07	0.81	1.19	0.7	1.3	1.36	0.61	1.01	1.03	1.25	0.75	0.89	0.77	1.35	1.42	1.14	0.39	0.71	0.95	1.38	0.92	1.08	1	1.17	0.83	1.12	1.18	1.2	0.51	1.15	0.92	1.23	0.66	0.91
86	1.46	0.76	0.71	1.06	0.9	1.12	0.6	0.82	1.3	1.25	1.06	0.94	1.16	0.84	0.85	1.15	0.77	1.23	0.66	1.34	1.27	0.6	0.98	1.15	1.13	0.87	1.02	0.74	1.24	1.41	1.39	0.33	0.83	0.81	1.24	0.87	1.13	1	1.11	0.89	1.09	1.27	1.06	0.58	1.17	0.82	1.13	0.6	1.06
87	0.86	1.45	1.08	0.61	0.74	0.65	0.41	1.49	0.85	1.85	1.2	0.8	0.9	1.1	0.61	1.39	0.35	1.65	0.66	1.34	0.8	0.77	0.7	1.73	0.93	1.07	1.3	0.84	0.85	1.08	2.9	0.12	0.8	0.25	0.85	0.92	1.08	1	0.93	1.07	0.64	1.68	0.58	1.1	1.58	0.55	0.73	1	1.33
88	0.93	1.42	1.06	0.59	0.72	0.66	0.41	1.52	0.82	1.87	1.22	0.78	0.89	1.11	0.59	1.41	0.39	1.61	0.65	1.35	0.77	0.78	0.71	1.74	0.92	1.08	1.27	0.91	0.82	1.06	2.8	0.13	0.79	0.29	0.93	0.9	1.1	1	0.93	1.07	0.65	1.7	0.58	1.08	1.62	0.5	0.72	1	1.29
[truncated: 15 more columns]

## Sheet: Supple. Table 8.
Supplementary Table 8. Relative abundance of metal related genes
metal	gene	Salidesulfovibrio onnuriensis IOR2T	Salidesulfovibrio senegalensis DSM 101509T	Salidesulfovibrio brasiliensis JCM 12178T	Desulfovibrio oxyclinae DSM 11498T	Salidesulfovibrio halophilus DSM 5663T	Pseudodesulfovibrio hydrargyri BerOc1T	Pseudodesulfovibrio mercurii ND132T	Pseudodesulfovibrio indicus J2T	"Pseudodesulfovibrio cashew" SRB007T	Pseudodesulfovibrio profundus 500-1T	Pseudodesulfovibrio piezophilus C1TLV30T	Pseudodesulfovibrio aespoeensis Aspo-2T	Pseudodesulfovibrio tunisiensis RB22T	"Maridesulfovibrio zosterae" DSM 11974T	Maridesulfovibrio salexigens DSM 2638T	Maridesulfovibrio hydrothermalis AM13T	Maridesulfovibrio ferrireducens DSM 16995T	Maridesulfovibrio gilichinskyi K3ST	Maridesulfovibrio frigidus DSM 17176T	Maridesulfovibrio bastinii DSM 16055T	Paucidesulfovibrio longus DSM 6739T	Paucidesulfovibrio gracilis DSM 16080T	"Aminidesulfovibrio aminophilus" DSM 12254T	Humidesulfovibrio mexicanus DSM 13116T	"Desulfovibrio ferrophilus" IS5T	Desulfocurvus vexinensis DSM 17965T	Desulfobaculum xiamenense DSM 24233T	Desulfobaculum bizertensis DSM 18034T	Alkalidesulfovibrio alkalitolerans DSM 16529T	Desulfohalovibrio reitneri L21-Syr-ABT	Desulfocurvibacter africanus subsp. africanus BenghaziT	Desulfocurvibacter africanus subsp. africanus Walvis Bay	Desulfocurvibacter africanus PCS	Desulfolutivibrio sulfodismutans DSM 3696T	Desulfolutivibrio sulfoxidireducens DSM 107105T	Desulfolutivibrio sulfoxidireducens DSM 106783	Solidesulfovibrio alcoholivorans DSM 5433T	Solidesulfovibrio fructosivorans JJT	Solidesulfovibrio carbinolicus DSM 3852T	Solidesulfovibrio magneticus RS-1T	Solidesulfovibrio aerotolerans DSM 16695T	Solidesulfovibrio carbinoliphilus FW-101-2B	Fundidesulfovibrio putealis DSM 16056T	"Alteridesulfovibrio inopinatus" DSM 10711T	Oceanidesulfovibrio indonesiensis P37SLT	Oceanidesulfovibrio marinus P48SEP	Megalodesulfovibrio gigas ATCC 19364T	Nitratidesulfovibrio oxamicus NCIMB 9442T
Aluminium(Al)	ALU1-P	0	0	0	0	0	0	0	0	0	0	0	0	0	0	0	0	0	0	0	0	0	0	0	0	0	0	0	0	0	0	0	0	0	0	0	0	0.0066	0	0.0074	0.0072	0	0.0087	0	0	0	0	0	0
Aluminium(Al)	G2alt	0	0	0	0	0	0	0	0	0	0	0	0	0	0	0	0	0	0	0.0111	0	0	0	0	0.0105	0	0	0	0	0	0	0	0	0	0	0	0	0	0.0075	0	0	0.0075	0	0.0068	0	0	0	0	0.0093
Antimony(Sb),Arsenic(As)	glpF	0.0081	0	0.0097	0	0	0.007	0	0	0	0	0	0	0	0.0091	0.0088	0	0	0	0	0.0101	0	0	0	0	0	0	0	0	0	0	0	0	0	0	0	0	0.0132	0.0075	0.0074	0.0072	0.0075	0	0	0	0	0	0	0.0093
Arsenic(As)	aioR/aoxR	0	0	0	0	0	0	0	0	0	0	0	0	0	0	0	0	0	0	0	0	0	0	0	0	0	0	0	0	0	0	0	0	0	0	0	0	0	0.0075	0	0	0	0	0.0068	0	0	0	0	0
Arsenic(As)	aioX/aoxX	0	0	0	0	0	0	0	0	0	0	0	0	0	0	0	0	0	0	0	0	0	0	0	0	0	0	0	0	0	0	0	0	0	0	0	0	0	0	0	0	0	0	0	0	0	0	0	0
Arsenic(As)	arsB	0	0	0	0.0111	0.0112	0.007	0.008	0.0088	0.008	0.0085	0.0095	0.009	0	0	0.0088	0	0	0	0.0111	0	0.0097	0	0.0091	0.0105	0.01	0.0101	0	0.0099	0.0106	0.0097	0.0077	0.0079	0.0086	0	0.0076	0.0075	0	0	0.0074	0.0072	0.0075	0.0087	0.0068	0.0064	0.0085	0	0.0108	0
Arsenic(As)	arsC	0.0081	0.0098	0.0097	0.0111	0.0112	0.0141	0.008	0.0088	0.008	0.0085	0.0095	0.009	0.0091	0.0091	0.0088	0.0111	0.0091	0.01	0.0111	0.0101	0.0097	0.0122	0.0091	0	0.01	0.0101	0.0106	0.0099	0.0213	0.0097	0.0077	0.0079	0.0086	0.0081	0.0152	0.015	0.0066	0.0075	0.0074	0.0072	0.0075	0.0087	0.0068	0.0064	0	0	0.0108	0
Arsenic(As)	arsD	0	0	0	0	0	0	0	0	0	0	0	0	0	0	0	0	0	0	0	0	0	0	0	0	0	0	0	0	0	0	0	0	0	0	0	0	0	0	0	0	0	0	0	0	0	0	0	0
Arsenic(As)	arsM	0	0	0	0	0	0	0	0	0	0	0	0	0	0	0	0	0	0	0	0	0	0	0.0091	0	0	0	0	0	0	0	0.0077	0.0079	0.0086	0	0	0	0	0	0.0148	0.0145	0	0	0.0068	0.0064	0	0	0.0108	0
Arsenic(As)	arsR	0	0	0	0	0	0	0	0	0	0	0	0	0	0	0	0	0	0	0	0	0	0	0	0	0	0	0	0.0099	0	0	0	0	0	0	0	0	0	0	0	0	0	0	0	0	0	0	0	0
Arsenic(As)	arsT	0.0081	0.0098	0.0097	0.0111	0.0112	0.007	0.008	0.0088	0.008	0.0169	0.0095	0.009	0.0091	0.0273	0.0177	0.0222	0.0091	0.01	0.0111	0.0101	0.0194	0.0244	0.0091	0.0105	0.01	0.0101	0	0.0297	0.0213	0.0194	0.0154	0.0159	0.0172	0.0163	0.0152	0.015	0.0132	0.015	0.0148	0.0145	0.0149	0.0174	0.0137	0.0128	0.0171	0.0303	0.0108	0.0185
Arsenic(As)	pstA	0.0081	0	0.0097	0	0	0	0	0	0	0	0	0	0.0091	0.0091	0	0.0111	0	0.01	0.0111	0.0101	0.0097	0.0122	0.0091	0	0	0	0	0	0	0	0	0	0	0	0	0	0.0066	0	0.0074	0.0072	0.0075	0	0	0.0064	0	0	0	0
Arsenic(As)	pstB	0.0323	0.0392	0.0583	0.0444	0.0449	0.0282	0.04	0.0442	0.016	0.0424	0.019	0.027	0.0364	0.0364	0.0619	0.0444	0.0545	0.06	0.0444	0.0505	0.0194	0.0366	0.0273	0.0316	0.06	0.0303	0.0426	0.0297	0.0319	0.0194	0.0385	0.0317	0.0431	0.0163	0.0152	0.015	0.0132	0.015	0.0148	0.0145	0.0224	0.0261	0.0068	0.0321	0.0256	0.0227	0.0323	0.037
Arsenic(As)	pstC	0	0	0.0097	0	0	0	0	0	0	0	0	0	0	0	0	0	0	0	0	0	0	0	0	0	0	0.0101	0.0106	0.0099	0	0	0	0	0	0	0	0	0.0066	0	0.0074	0.0072	0	0	0.0068	0.0064	0	0	0	0
Arsenic(As)	pstS	0	0	0	0	0	0	0	0	0	0	0	0	0	0	0	0	0	0	0	0	0	0	0	0	0	0	0	0	0	0	0	0	0	0	0	0	0	0	0	0	0	0	0	0.0064	0	0	0	0
Arsenic(As),Antimony(Sb)	arsA	0	0	0	0	0	0	0	0	0	0	0	0	0	0	0	0	0	0	0	0	0	0	0	0	0	0	0	0	0	0	0	0	0	0	0	0	0	0	0	0	0	0	0	0	0	0	0	0
Arsenic(As),Antimony(Sb)	arsB	0	0	0	0	0	0	0	0	0	0	0	0	0	0	0	0	0.0091	0.01	0.0111	0	0	0	0	0	0	0	0	0	0	0	0	0	0	0	0	0	0	0	0	0	0	0	0	0	0	0	0	0
Arsenic(As),Antimony(Sb),Bismuth(Bi)	arsR	0	0	0	0	0	0	0.008	0.0088	0	0	0	0.009	0	0	0	0	0	0	0	0	0.0097	0	0	0	0.01	0	0	0	0	0	0	0	0	0	0	0	0	0	0	0	0	0	0	0.0064	0	0	0	0
Cadmium(Cd)	cadR	0	0	0	0	0	0	0	0	0	0	0	0	0	0	0	0	0	0	0	0	0	0	0	0	0	0	0	0	0	0	0	0	0	0	0	0	0.0066	0	0	0	0	0	0	0	0	0	0	0
Cadmium(Cd)	ygiW	0	0	0	0	0	0	0	0	0	0	0	0	0	0	0	0	0	0	0	0	0	0	0	0	0	0	0	0	0	0	0	0	0	0	0	0	0	0	0	0	0	0	0	0	0	0	0	0
Cadmium(Cd),Mercury(Hg)	PA0320	0	0	0	0	0	0	0	0	0	0	0	0	0	0	0	0	0	0	0	0	0	0	0	0	0	0	0	0	0	0	0	0	0	0	0	0	0	0	0	0	0	0	0	0	0	0	0	0
Cadmium(Cd),Zinc(Zn)	actR	0	0.0196	0	0	0	0.0141	0.016	0.0177	0.008	0.0085	0.019	0	0.0091	0.0182	0.0088	0.0111	0.0091	0.01	0.0111	0.0202	0.0291	0.0122	0.0091	0	0	0	0	0	0.0106	0	0	0.0079	0	0	0	0	0.0066	0	0.0074	0.0072	0.0075	0.0087	0	0	0.0085	0.0076	0	0
Cadmium(Cd),Zinc(Zn)	irlR	0	0	0	0	0	0	0	0	0	0	0	0	0	0.0091	0	0	0	0	0	0	0.0097	0.0122	0	0	0	0	0	0	0	0.0097	0.0077	0.0079	0.0086	0	0.0076	0.0075	0	0	0	0	0	0	0	0	0	0	0	0
Cadmium(Cd),Zinc(Zn)	irlS	0	0	0	0	0	0	0	0	0	0	0	0	0	0	0	0	0	0	0	0	0	0	0	0	0	0	0	0	0	0	0	0	0	0	0	0	0	0	0	0	0	0	0	0	0	0	0	0
Cadmium(Cd),Zinc(Zn),Cobalt(Co)	czcP	0	0	0	0	0	0	0	0	0	0	0	0	0	0	0	0	0	0	0	0	0	0	0	0	0	0	0	0	0	0	0.0077	0.0079	0.0086	0.0081	0.0076	0.0075	0	0.0075	0.0074	0.0072	0	0	0	0	0	0	0	0
Cadmium(Cd),Zinc(Zn),Cobalt(Co)	czcR	0.0081	0	0.0097	0.0111	0	0.007	0	0.0088	0.016	0	0.0095	0.036	0.0091	0.0182	0.0088	0.0111	0.0091	0.01	0.0222	0.0202	0.0194	0.0244	0.0273	0.0211	0.03	0.0202	0.0213	0.0297	0.0106	0.0194	0.0154	0.0159	0.0172	0	0.0076	0.0075	0.0066	0.015	0.0074	0.0072	0.0149	0.0261	0.0068	0	0.0171	0.0076	0.0215	0.0185
Chromium(Cr)	chrA	0.0081	0	0	0	0	0	0	0	0	0	0	0	0	0	0	0	0	0	0	0	0	0	0	0	0	0	0	0	0	0	0	0	0	0	0	0	0	0	0	0.0072	0	0	0.0068	0	0	0	0	0.0093
Chromium(Cr)	chrA1	0	0	0	0	0	0	0	0	0	0	0	0	0	0	0	0	0	0	0	0	0	0	0	0	0	0	0	0	0	0	0	0	0	0	0	0	0.0066	0	0	0	0	0	0	0	0	0	0	0
Chromium(Cr)	chrB	0	0	0	0	0	0	0	0	0	0	0	0	0	0	0	0	0	0	0	0	0	0	0	0	0	0	0	0	0	0	0	0	0	0	0	0	0	0	0	0.0145	0	0	0.0068	0	0	0	0	0.0093
Chromium(Cr)	chrB1	0	0	0	0	0	0	0	0	0	0	0	0	0	0	0	0	0	0	0	0	0	0	0	0	0	0	0	0	0	0	0	0	0	0	0	0	0	0	0	0	0	0	0	0	0	0	0.0108	0
Chromium(Cr)	chrC	0	0	0	0	0	0	0	0	0	0	0	0	0	0	0	0	0	0	0	0	0	0	0	0	0	0	0	0	0	0	0	0	0	0	0	0	0	0	0	0	0	0	0	0	0	0	0	0
Chromium(Cr)	nfsA	0	0	0.0097	0	0	0	0	0	0	0	0	0	0	0	0	0	0	0	0	0	0	0	0	0	0	0	0	0	0	0	0	0	0	0	0	0	0	0.0075	0	0	0	0	0	0	0	0	0	0
Chromium(Cr)	ruvB	0.0081	0.0098	0.0194	0.0222	0.0225	0.0141	0.016	0.0177	0.008	0.0085	0.019	0.009	0.0182	0.0091	0.0088	0.0111	0.0182	0.02	0.0111	0.0101	0.0097	0.0122	0.0091	0.0105	0.01	0.0101	0.0106	0.0297	0.0106	0.0097	0.0077	0.0079	0.0086	0.0081	0.0076	0.0075	0.0066	0.0075	0.0074	0.0072	0.0075	0.0087	0.0068	0.0064	0.0171	0.0303	0.0108	0.0093
Chromium(Cr),Iron(Fe)	chrR	0	0	0	0	0	0	0	0	0	0	0	0	0	0	0	0	0	0	0	0	0	0	0	0	0	0	0	0	0	0	0	0	0	0	0	0	0	0	0	0	0	0	0	0	0	0	0	0.0093
Chromium(Cr),Tellurium(Te),Selenium(Se)	ruvB	0.0081	0.0098	0.0097	0.0111	0.0112	0.007	0.008	0.0088	0.008	0.0085	0.0095	0.009	0.0091	0.0091	0.0088	0.0111	0.0091	0.01	0.0111	0.0101	0.0097	0.0122	0.0091	0.0105	0.01	0.0101	0.0106	0.0099	0.0106	0.0097	0.0077	0.0079	0.0086	0.0081	0.0076	0.0075	0.0066	0.0075	0.0074	0.0072	0.0075	0.0087	0.0068	0.0064	0.0171	0.0076	0.0108	0.0093
Chromium(Cr),Vanadium(V),Molybdenum(Mo)	yieF	0	0	0	0	0	0	0	0	0	0	0	0	0	0	0	0	0	0	0	0	0	0	0	0	0	0	0	0	0	0	0	0	0	0	0	0	0	0	0	0	0	0	0	0	0	0	0	0
Cobalt(Co)	corT/coaT	0	0	0	0	0	0	0	0	0	0	0	0	0	0	0	0	0	0	0	0	0	0	0	0	0	0	0	0	0	0	0	0	0	0	0	0	0	0	0	0	0	0	0	0	0.0085	0	0	0
Cobalt(Co),Magnesium(Mg)	corC	0.0081	0.0098	0	0.0111	0.0112	0.007	0.008	0.0088	0.008	0.0085	0.0095	0.009	0.0091	0.0091	0.0088	0.0111	0.0091	0.01	0.0111	0.0101	0.0097	0.0122	0.0091	0.0105	0.01	0.0101	0.0106	0.0099	0.0106	0.0097	0.0077	0.0079	0.0086	0.0081	0.0076	0.0075	0.0066	0.0075	0.0074	0.0072	0.0075	0.0087	0.0068	0.0064	0.0171	0.0076	0.0108	0.0093
Cobalt(Co),Magnesium(Mg)	corR/coaR	0	0.0098	0	0	0	0	0	0.0088	0	0	0	0	0	0	0	0	0	0	0	0	0	0	0	0	0	0	0	0	0	0	0	0	0	0	0	0	0	0	0	0	0	0	0	0	0	0	0	0
Cobalt(Co),Magnesium(Mg)	mgtA	0	0	0	0	0	0	0.008	0	0	0.0085	0	0	0	0	0	0	0.0091	0.01	0.0111	0	0	0	0	0.0105	0	0	0	0	0	0	0.0077	0	0	0.0163	0.0076	0.0075	0.0329	0.015	0.0074	0.0072	0.0149	0	0.0137	0	0	0	0	0
Cobalt(Co),Nickel(Ni)	cnrH	0	0	0	0	0	0	0	0	0	0	0	0	0	0	0	0	0	0	0	0	0	0	0	0	0	0	0	0	0	0	0	0	0	0.0081	0	0	0	0	0	0	0	0	0	0	0	0	0	0
Cobalt(Co),Nickel(Ni)	dmeF	0	0	0	0	0	0	0	0	0	0	0	0	0	0	0	0	0	0	0	0	0	0	0	0	0	0	0	0	0	0.0097	0	0	0	0	0	0	0	0	0	0	0	0	0.0068	0	0	0	0.0108	0
Cobalt(Co),Nickel(Ni)	nreB	0	0	0	0	0	0	0	0	0	0	0	0	0	0	0	0	0	0	0	0	0	0	0.0091	0	0	0	0	0	0	0	0	0	0	0	0	0	0	0	0	0.0072	0.0075	0	0.0068	0	0	0	0	0
Copper(Cu)	actP	0	0	0	0	0	0	0	0	0	0	0	0	0	0	0	0	0	0	0	0	0	0	0	0	0	0	0	0	0.0106	0	0	0	0	0	0	0	0	0	0	0	0.0075	0	0	0	0	0	0	0
Copper(Cu)	comR/ycfQ	0	0	0	0	0	0.007	0	0	0	0	0	0	0	0	0	0	0	0	0	0	0	0	0	0	0	0	0	0	0	0	0	0	0	0	0	0	0	0	0	0	0	0	0	0	0	0	0	0
Copper(Cu)	copA	0	0	0.0097	0	0	0	0	0	0.008	0	0	0	0	0	0.0088	0.0111	0.0091	0	0	0.0101	0	0.0122	0	0	0	0	0	0	0	0	0	0	0	0	0.0076	0.0075	0.0066	0	0	0	0	0	0	0	0	0	0.0108	0
Copper(Cu)	copB	0	0	0	0.0111	0.0112	0.007	0	0	0.016	0.0085	0	0	0	0	0	0	0	0	0	0.0101	0	0	0	0	0	0	0	0	0	0.0097	0.0154	0.0079	0.0086	0	0	0	0	0	0	0	0	0	0	0	0.0085	0.0076	0	0
Copper(Cu)	copR	0.0161	0.0392	0	0.0111	0	0.0282	0.048	0.0354	0.04	0.0339	0.019	0.036	0.0091	0.0091	0.0177	0	0.0364	0.03	0.0222	0	0.0097	0.0122	0.0455	0.0211	0.03	0.0303	0.0106	0.0297	0.0426	0.0097	0.0385	0.0317	0.0431	0.0488	0.0379	0.0376	0.0197	0.0301	0.0148	0.0217	0.0224	0.0174	0.0274	0.0449	0.0342	0.0227	0.043	0.0093
Copper(Cu)	copZ	0	0.0098	0	0	0	0	0	0	0	0	0	0	0	0.0091	0	0	0	0	0.0111	0.0101	0	0	0	0	0	0.0101	0.0106	0	0	0.0097	0	0	0	0.0081	0.0076	0.0075	0	0	0	0	0	0	0.0068	0.0064	0	0	0	0
Copper(Cu)	corR	0.0968	0.0882	0.068	0.1	0.0787	0.0986	0.096	0.0796	0.096	0.0593	0.1048	0.0721	0.0818	0.0909	0.0885	0.1222	0.0636	0.08	0.0667	0.0808	0.0874	0.0488	0.1091	0.0737	0.06	0.0808	0.1277	0.1089	0.0638	0.0583	0.0769	0.0952	0.1034	0.0569	0.1061	0.1053	0.0855	0.0902	0.0741	0.087	0.0746	0.0957	0.0959	0.0705	0.094	0.1364	0.0645	0.0648
Copper(Cu)	corS	0.0081	0	0.0097	0	0	0	0	0	0.008	0	0	0.009	0	0	0	0	0.0182	0.01	0	0	0	0	0	0	0.01	0.0101	0	0	0	0.0097	0	0.0079	0	0	0.0076	0.0075	0.0066	0	0.0222	0.029	0.0299	0.0174	0.0068	0.0128	0.0085	0	0.0108	0.0185
Copper(Cu)	crdR	0	0	0	0	0.0112	0.007	0.008	0.0088	0.008	0.0085	0	0.009	0.0182	0	0	0.0111	0	0	0	0	0.0097	0.0122	0	0	0.01	0.0101	0	0	0	0	0	0	0	0	0.0076	0.0075	0	0.0075	0.0074	0	0	0.0087	0	0.0064	0	0.0076	0	0
Copper(Cu)	csoR	0.0081	0.0098	0.0097	0	0	0.007	0.008	0.0088	0.008	0.0085	0.0095	0	0	0	0.0088	0	0	0	0.0111	0	0	0	0	0.0105	0	0	0	0	0	0	0	0	0	0.0081	0.0076	0.0075	0	0	0	0	0	0	0.0068	0	0	0	0	0
Copper(Cu)	ctpV	0	0	0.0097	0.0111	0.0112	0	0	0	0	0	0	0	0	0	0	0	0	0	0	0	0	0.0122	0.0091	0	0	0	0	0	0	0	0	0	0	0	0.0076	0.0075	0	0.0075	0	0	0.0149	0	0	0	0.0085	0.0076	0.0108	0
Copper(Cu)	cuiD	0	0	0	0	0	0	0	0	0	0	0	0	0	0	0	0	0	0	0	0	0	0	0	0	0	0	0	0	0	0	0	0	0	0	0	0	0	0	0	0	0	0	0	0	0	0	0	0
Copper(Cu)	cutA	0	0	0	0	0	0	0.008	0.0088	0	0	0	0	0	0	0	0	0	0	0	0	0	0	0	0.0105	0.01	0	0	0	0.0106	0.0097	0.0077	0.0079	0.0086	0	0.0076	0.0075	0	0	0	0	0.0075	0	0	0.0064	0	0	0	0
Copper(Cu)	cutC	0.0081	0	0	0	0	0	0	0	0	0	0	0	0	0	0	0	0	0	0	0	0	0	0	0	0	0	0	0	0	0	0	0	0	0	0	0	0	0	0	0	0	0	0	0	0	0	0	0
Copper(Cu)	dsbC	0	0	0	0	0	0	0	0	0	0	0	0	0	0	0	0	0	0	0	0	0	0	0	0	0	0	0	0	0	0	0	0	0	0	0	0	0	0	0	0	0	0	0	0	0.0085	0	0	0
Copper(Cu)	hmrR	0	0	0	0	0	0	0	0	0	0	0	0	0	0	0	0	0	0	0	0	0	0	0	0	0	0	0	0	0	0	0	0	0	0	0	0	0	0	0	0	0	0	0	0	0	0	0	0
Copper(Cu)	pcoA	0	0	0	0	0	0	0	0	0	0.0085	0	0	0	0	0	0	0	0	0	0	0	0	0	0	0	0	0	0	0	0	0	0	0	0	0	0	0	0	0	0	0	0	0	0	0	0	0	0
Copper(Cu)	pcoR	0	0	0.0097	0	0.0112	0	0	0	0	0	0	0	0	0.0091	0.0088	0.0111	0.0091	0.01	0.0111	0.0101	0.0097	0.0122	0.0091	0	0	0	0	0	0	0	0.0077	0.0079	0.0086	0.0081	0	0	0.0066	0	0	0	0.0075	0	0	0	0	0	0	0
Copper(Cu)	ricR	0	0	0	0.0111	0.0112	0	0	0	0	0	0	0	0.0091	0	0	0	0	0	0	0	0	0	0	0	0	0	0	0	0.0106	0	0	0	0	0	0	0	0	0	0	0	0	0	0	0	0	0	0	0
Copper(Cu)	tcrA	0.0081	0.0098	0.0194	0.0111	0.0112	0.007	0.008	0.0088	0.008	0.0085	0.0095	0.009	0.0091	0.0091	0.0088	0.0111	0.0091	0.01	0.0111	0.0101	0.0097	0.0122	0.0091	0.0105	0.01	0.0202	0.0106	0.0099	0.0106	0.0097	0.0077	0.0079	0.0086	0.0163	0.0076	0.0075	0.0066	0.0075	0.0074	0.0072	0.0075	0.0087	0.0068	0.0064	0.0085	0.0076	0.0108	0.0093
Copper(Cu),Cobalt(Co)	cmeA	0	0	0	0	0	0	0	0	0	0	0	0	0	0	0	0	0	0	0	0.0101	0	0	0	0	0	0	0	0	0	0	0	0	0	0	0	0	0	0	0	0	0	0	0	0	0	0	0	0.0093
Copper(Cu),Cobalt(Co)	cmeB	0	0	0.0097	0	0	0	0	0	0	0	0	0.009	0	0	0	0	0	0	0	0	0.0097	0.0122	0	0	0.01	0.0101	0.0106	0.0198	0	0.0097	0.0077	0.0079	0.0086	0.0081	0.0076	0.0075	0.0066	0.0075	0.0074	0.0072	0.0075	0.0087	0.0068	0.0064	0	0	0	0.0093
Copper(Cu),Gold(Au)	golT	0	0	0	0	0	0	0	0	0	0	0	0	0	0	0	0	0	0	0	0	0	0	0	0	0	0	0	0	0	0	0	0	0	0.0081	0	0	0	0	0	0.0072	0	0	0	0	0	0	0	0
Copper(Cu),Silver(Ag)	copA	0.0081	0	0	0	0	0.0141	0	0	0.008	0	0	0	0.0091	0	0	0	0	0	0	0	0.0097	0	0	0	0	0.0101	0	0	0	0	0	0	0	0	0	0	0	0	0	0	0	0.0087	0.0068	0	0	0	0.0108	0
Copper(Cu),Silver(Ag)	cueA	0	0	0	0	0	0	0	0	0	0	0	0	0	0	0	0	0	0	0	0	0	0	0	0	0	0	0	0	0.0106	0	0	0	0	0	0	0	0.0066	0.0075	0.0074	0.0072	0	0	0	0	0	0	0	0
Copper(Cu),Silver(Ag)	cusA/ybdE	0	0	0	0.0111	0.0112	0.007	0.008	0.0088	0.008	0	0.0095	0	0.0091	0	0	0	0	0.01	0	0	0	0	0	0	0.01	0	0	0	0.0106	0.0097	0	0	0	0	0	0	0	0	0	0	0	0	0	0.0064	0	0	0.0108	0
Copper(Cu),Silver(Ag)	cusB	0	0	0	0	0	0	0	0	0	0	0	0	0	0	0	0	0	0	0	0	0	0	0	0	0	0	0	0	0	0	0	0	0	0	0	0	0	0	0	0	0	0	0	0	0	0	0	0
Copper(Cu),Silver(Ag)	cusC/ylcB	0	0	0	0	0	0	0	0	0	0	0	0	0	0	0	0	0	0	0	0	0	0	0	0	0	0	0	0	0	0	0	0	0	0	0	0	0	0	0	0	0	0	0	0	0	0	0	0
Copper(Cu),Silver(Ag)	cusF/cusX	0	0	0	0	0	0	0	0	0	0	0	0	0	0	0	0	0	0	0	0	0	0	0	0	0	0	0	0	0	0	0	0	0	0	0	0	0	0	0	0	0	0	0	0	0	0	0	0
Copper(Cu),Silver(Ag)	cusR/ylcA	0	0.0196	0.0097	0	0.0112	0.007	0	0	0.008	0	0.019	0	0	0.0182	0.0088	0	0	0	0	0.0101	0	0	0	0	0	0	0	0	0	0	0	0	0	0	0	0	0	0.0075	0	0	0.0075	0	0.0205	0	0	0.0076	0	0.0093
Copper(Cu),Silver(Ag)	cusS	0	0	0	0	0	0	0	0	0	0	0	0	0	0	0	0	0	0	0	0	0	0	0	0	0	0	0	0	0.0106	0	0	0	0	0	0	0	0	0	0	0	0	0	0	0	0	0	0	0
Copper(Cu),Zinc(Zn)	acrD	0	0.0098	0	0	0	0.0141	0.008	0.0088	0.008	0	0.0095	0	0	0.0091	0	0	0	0.01	0	0.0101	0	0	0.0182	0.0211	0	0	0	0	0	0	0	0	0	0.0081	0.0076	0.0075	0.0066	0.015	0.0074	0	0	0.0087	0	0.0064	0	0	0.0108	0
Copper(Cu),Zinc(Zn)	actA	0.0081	0	0	0	0	0.007	0.008	0.0088	0.008	0	0	0.009	0.0091	0	0	0	0	0	0	0	0.0097	0.0122	0.0091	0.0105	0.01	0.0101	0.0106	0.0099	0.0106	0.0097	0.0077	0.0079	0.0086	0.0081	0	0	0.0066	0	0.0074	0.0072	0.0075	0.0087	0.0068	0.0064	0.0085	0.0076	0.0108	0.0093
Copper(Cu),Zinc(Zn),Tungsten(W)	baeR	0.0081	0.0098	0	0.0111	0.0112	0.0141	0.016	0.0088	0.016	0.0085	0.0095	0.009	0	0	0	0	0	0.04	0.0111	0.0202	0	0.0122	0	0	0.01	0	0	0	0	0	0	0	0	0.0081	0.0076	0.0075	0.0066	0	0	0.0072	0.0075	0.0087	0	0	0.0085	0	0.0108	0
Gold(Au)	gesA	0.0081	0	0	0	0	0.0141	0.008	0.0088	0	0.0085	0.0095	0.009	0	0	0.0088	0	0.0091	0.01	0.0111	0	0	0	0.0091	0.0105	0.01	0.0101	0	0	0	0	0.0077	0.0079	0.0086	0.0163	0.0152	0.015	0.0197	0.0226	0.0148	0.0145	0.0149	0.0261	0.0137	0	0.0085	0.0076	0	0.0093
Gold(Au)	gesB	0.0081	0	0.0194	0	0.0112	0.007	0.008	0.0088	0.008	0.0085	0.0095	0.009	0.0091	0.0091	0.0088	0.0111	0.0091	0.01	0.0111	0.0101	0	0	0	0.0105	0	0	0	0	0.0106	0.0097	0.0077	0.0079	0.0086	0.0081	0.0076	0.0075	0.0132	0.015	0.0074	0.0072	0.0075	0.0087	0.0068	0.0064	0.0085	0.0152	0.0108	0.0093
Gold(Au)	gesC	0	0	0	0	0	0	0	0	0	0	0	0	0	0	0	0	0	0	0	0	0	0	0.0091	0.0105	0	0	0	0	0	0	0	0	0	0	0	0	0	0	0	0	0	0	0	0	0	0	0	0.0278
Iron(Fe)	bfrA	0	0	0	0.0111	0.0112	0	0	0	0	0	0	0	0	0	0	0	0	0	0	0	0	0	0	0	0	0	0	0	0	0	0	0	0	0	0	0	0	0	0	0	0	0	0	0	0	0	0	0
Iron(Fe)	fetA/ybbL	0.0081	0.0098	0.0097	0.0111	0.0112	0.007	0	0.0088	0.008	0.0085	0	0	0.0091	0	0.0088	0.0111	0.0091	0.01	0.0111	0	0.0097	0.0122	0	0	0.01	0	0	0.0099	0.0106	0.0097	0.0077	0.0079	0	0	0	0	0	0	0	0	0	0	0	0.0064	0.0085	0.0152	0	0.0093
Iron(Fe)	fetB/ybbM	0.0081	0.0098	0.0097	0.0111	0.0112	0.007	0.008	0.0088	0.008	0.0085	0.0095	0.009	0.0091	0	0.0088	0.0111	0.0091	0.01	0.0111	0	0.0097	0.0122	0	0	0.01	0	0.0106	0.0099	0.0106	0.0097	0.0077	0.0079	0.0086	0	0	0	0	0	0	0	0	0	0	0.0064	0.0085	0.0076	0	0.0093
Iron(Fe)	furA	0	0	0	0	0	0	0	0	0	0	0	0	0	0	0	0	0	0	0	0	0	0.0122	0	0	0	0	0	0	0	0	0	0	0	0	0	0	0	0	0	0	0	0	0	0	0	0	0	0
Iron(Fe)	pmrA	0	0	0	0	0	0	0.008	0	0	0	0	0.009	0	0	0	0	0	0	0	0	0	0	0	0	0	0	0	0	0.0106	0	0	0	0	0	0.0076	0.0075	0.0132	0.0075	0.0074	0.0072	0	0	0	0	0	0	0	0
Iron(Fe)	ybtP	0.0081	0.0196	0.0097	0	0	0	0	0	0	0	0.019	0.009	0	0	0	0	0	0.01	0	0.0101	0	0	0	0.0105	0	0	0	0.0198	0	0	0.0077	0.0079	0.0086	0	0	0	0.0197	0.015	0.0074	0.0072	0.0075	0.0087	0.0137	0.0064	0.0085	0.0076	0.0108	0
Iron(Fe)	ybtQ	0	0.0098	0	0	0	0	0.008	0	0	0	0.0095	0.027	0.0091	0	0	0	0	0	0	0.0101	0.0097	0.0122	0.0091	0.0211	0.01	0.0101	0.0106	0.0198	0.0106	0	0.0154	0.0079	0.0172	0	0.0076	0.0075	0.0132	0.0075	0	0.0072	0	0	0	0.0128	0.0085	0	0	0.0093
Iron(Fe),Copper(Cu),Manganese(Mn)	pfr	0.0081	0.0098	0.0097	0.0111	0.0112	0.007	0.008	0.0088	0.008	0.0085	0.0095	0.009	0.0091	0.0091	0.0088	0.0111	0.0091	0.01	0.0111	0.0101	0.0097	0.0122	0.0091	0.0105	0	0	0.0106	0	0.0106	0.0097	0	0	0	0.0081	0.0076	0.0075	0	0	0	0	0	0	0	0.0064	0.0085	0.0076	0.0108	0.0093
Iron(Fe),Gallium(Ga)	fbpC	0.0484	0.0294	0.0583	0.0222	0.0337	0.0563	0.056	0.0531	0.032	0.0678	0.0381	0.0541	0.0455	0.0636	0.0708	0.0556	0.0364	0.05	0.0333	0.0505	0.0485	0.0488	0.0455	0.0421	0.04	0.0505	0.0638	0.0495	0.0532	0.0291	0.0538	0.0556	0.0517	0.0407	0.0455	0.0376	0.0395	0.0526	0.0519	0.029	0.0224	0.0261	0.0548	0.0385	0.0342	0.0455	0.0323	0.0278
Iron(Fe),Manganese(Mn)	yfeB	0	0	0	0	0	0.007	0	0	0	0	0	0	0.0091	0.0091	0	0	0	0	0.0111	0	0.0097	0.0244	0.0091	0	0	0	0.0106	0.0099	0.0106	0	0	0	0	0	0	0	0	0	0	0	0	0	0.0068	0	0.0171	0	0	0
Iron(Fe),Manganese(Mn)	yfeD	0	0	0	0	0	0	0	0	0	0	0	0	0	0	0	0	0	0	0	0	0	0	0	0	0	0	0	0	0	0	0	0	0	0	0	0	0	0	0	0	0	0	0	0	0	0	0	0
Iron(Fe),Nickel(Ni)	nia	0	0	0	0	0	0	0	0	0	0	0	0	0	0	0	0	0	0	0	0	0	0	0	0.0105	0	0	0	0	0	0	0	0	0	0	0	0	0	0	0	0	0	0	0.0068	0	0	0	0	0
Iron(Fe),Zinc(Zn),Cobalt(Co),Cadmium(Cd),Nickel(Ni)	fieF/yiip	0	0	0	0	0	0	0	0	0	0	0	0	0	0	0	0	0	0	0	0	0	0	0	0	0	0.0101	0	0	0	0	0.0077	0.0079	0.0086	0	0	0	0	0	0	0	0	0	0	0	0	0	0	0
Lead(Pb)	pbrA	0	0	0	0	0	0	0	0	0	0	0	0	0	0	0	0	0	0	0	0	0	0	0	0	0	0	0	0	0	0	0.0077	0	0.0086	0	0	0	0.0066	0.0075	0.0074	0.0072	0.0075	0.0087	0.0137	0	0	0	0	0.0093
Lead(Pb)	pbrB/pbrC	0.0081	0.0098	0.0097	0.0111	0.0112	0.007	0.008	0.0088	0.008	0.0085	0.0095	0.009	0.0091	0.0091	0.0088	0.0111	0.0091	0.01	0.0111	0.0101	0.0097	0.0122	0.0091	0.0105	0.01	0.0101	0.0106	0.0099	0.0106	0.0097	0.0077	0.0079	0.0086	0.0081	0.0076	0.0075	0.0066	0.0075	0.0074	0.0072	0.0075	0.0087	0.0068	0.0064	0.0085	0.0076	0.0108	0.0093
Lead(Pb)	pbrR	0	0	0	0	0	0	0	0	0	0	0	0	0	0	0	0	0	0	0	0	0	0	0	0	0	0	0	0	0	0	0	0	0	0	0	0	0	0.0075	0.0074	0.0072	0.0075	0.0087	0.0068	0	0	0	0	0
Lead(Pb)	pbrT	0	0	0	0	0	0	0	0	0	0	0	0	0	0	0	0	0	0	0	0	0	0	0	0	0	0	0	0	0	0	0	0	0	0	0	0	0	0	0	0	0	0	0	0	0	0	0	0
Magnesium(Mg),Cobalt(Co),Nickel(Ni),Manganese(Mn)	corA	0	0	0	0	0	0	0	0	0	0	0	0	0	0	0	0	0	0	0	0	0	0	0	0	0	0	0	0	0.0106	0	0	0	0	0	0	0	0	0	0	0	0	0	0	0	0	0	0	0
Manganese(Mn),Cadmium(Cd)	mntA/ytgA	0	0	0	0	0	0	0	0	0	0	0	0	0	0	0	0	0	0	0	0	0	0	0	0	0	0	0	0	0	0	0	0	0	0	0	0	0	0	0	0	0	0	0	0	0	0	0	0
Manganese(Mn),Iron(Fe)	sitA	0	0	0	0	0	0	0	0	0	0	0	0	0	0	0	0	0	0	0	0	0	0	0	0	0	0	0	0	0	0	0	0	0	0	0	0	0	0	0	0	0	0	0	0	0	0	0	0
Manganese(Mn),Iron(Fe)	sitB	0	0	0	0	0	0.007	0.008	0	0	0	0	0.009	0	0	0	0	0	0.01	0	0.0101	0	0	0	0	0	0	0	0.0099	0	0	0	0	0	0	0.0076	0.0075	0	0.0075	0.0074	0	0.0075	0.0087	0.0068	0.0064	0	0	0	0.0185
Manganese(Mn),Iron(Fe)	sitC	0	0	0	0	0	0	0	0	0	0	0	0	0	0	0	0	0	0	0	0	0	0	0	0	0	0	0	0	0	0	0	0	0	0	0	0	0	0	0	0	0	0	0	0.0064	0	0	0	0
Manganese(Mn),Iron(Fe)	sitD	0.0081	0	0	0	0	0	0	0	0	0	0	0	0	0	0	0	0	0	0	0	0	0	0	0	0	0	0	0	0	0	0	0	0	0	0	0	0	0	0	0	0	0	0	0	0	0	0	0
Manganese(Mn),Iron(Fe),Cadmium(Cd),Cobalt(Co),Zinc(Zn)	mntH/yfeP	0	0	0	0	0	0	0	0	0	0	0	0	0	0	0	0	0	0	0	0	0	0	0.0091	0	0	0	0	0	0	0	0	0	0	0	0	0	0.0066	0.0075	0	0.0072	0.0075	0.0087	0.0068	0	0	0	0	0
Manganese(Mn),Magnesium(Mg)	mntP/yebN	0	0	0.0097	0.0111	0.0112	0	0	0	0	0.0085	0	0.009	0	0.0091	0.0088	0.0111	0.0091	0.01	0.0111	0.0101	0	0	0	0.0211	0.01	0.0101	0	0.0099	0.0106	0.0097	0	0	0	0	0	0	0	0	0	0	0	0	0.0068	0.0064	0	0	0	0.0093
Manganese(Mn),Zinc(Zn)	ctpC	0	0	0.0097	0	0.0225	0	0	0	0	0.0085	0.0095	0	0	0.0091	0.0088	0.0111	0.0091	0	0	0.0101	0	0.0122	0	0.0316	0	0.0101	0	0	0.0106	0.0097	0	0	0	0.0163	0.0076	0.0075	0.0197	0.0075	0.0074	0.0072	0.0075	0.0174	0.0068	0.0128	0.0085	0.0076	0	0.0093
Mercury(Hg)	merA	0	0.0098	0.0097	0.0111	0.0337	0.007	0	0.0088	0.024	0.0254	0.0095	0	0.0182	0.0182	0.0265	0.0222	0.0182	0.01	0.0222	0.0202	0.0194	0	0	0.0105	0.01	0.0101	0	0.0099	0.0106	0.0097	0.0154	0.0238	0.0172	0	0	0	0.0066	0.0075	0.0074	0.0072	0.0075	0.0087	0.0137	0.0064	0.0085	0.0076	0.0108	0.0093
Mercury(Hg)	merP	0	0	0	0	0	0	0	0	0	0	0	0	0	0	0	0	0	0	0	0	0	0	0	0	0	0	0	0	0	0	0	0	0	0	0	0	0	0	0	0	0	0	0	0	0	0	0	0.0093
Mercury(Hg)	merR	0	0	0	0	0	0	0	0	0	0	0	0	0	0	0	0	0	0	0	0	0.0097	0	0	0	0	0	0	0	0	0	0	0	0	0	0	0	0	0	0	0	0	0	0	0	0	0	0	0
Mercury(Hg)	merR1	0	0	0	0	0	0	0	0	0	0	0	0	0	0	0	0	0	0	0	0	0	0	0	0	0	0	0	0	0	0	0	0	0	0	0	0	0	0	0	0	0	0	0	0	0	0	0	0
Mercury(Hg)	merR2	0	0	0	0	0	0	0	0	0	0	0	0	0	0	0	0	0	0	0	0	0.0097	0	0	0	0	0	0	0	0	0	0	0	0	0	0	0	0	0	0	0	0	0	0	0	0	0	0	0
Mercury(Hg)	merT	0	0	0	0	0	0	0	0	0	0	0	0	0	0	0	0	0	0	0	0	0.0097	0	0	0	0	0	0	0	0	0	0	0	0	0	0	0	0	0	0	0	0	0	0	0	0	0	0	0
Molybdenum(Mo),Tungsten(W),Vanadium(V)	perO	0	0	0.0097	0.0111	0.0112	0	0	0	0	0.0085	0.0095	0	0	0	0	0	0	0	0	0	0	0	0	0	0	0.0101	0	0	0	0	0	0	0	0	0	0	0	0	0	0	0	0	0	0	0	0	0	0
Nickel(Ni)	nikA	0.0081	0.0098	0.0097	0	0	0.007	0	0	0	0	0	0.009	0	0.0091	0	0	0	0	0	0	0	0	0	0	0	0	0	0	0.0106	0.0097	0	0	0	0	0	0	0	0	0.0148	0.0072	0	0	0	0.0064	0.0171	0.0076	0	0.0093
Nickel(Ni)	nikB	0.0323	0.0392	0.0097	0.0222	0.0225	0.0282	0.016	0.0177	0.016	0.0254	0.019	0.027	0.0273	0.0273	0.0265	0.0333	0.0364	0.02	0.0222	0.0101	0.0194	0.0244	0.0091	0.0105	0.02	0.0202	0.0213	0.0198	0.0213	0.0194	0.0154	0.0159	0.0172	0.0163	0.0152	0.015	0.0066	0.0075	0.0222	0.0145	0.0075	0.0087	0.0137	0.0064	0.0171	0.0227	0	0.0185
Nickel(Ni)	nikC	0.0484	0.0294	0.0291	0.0111	0.0112	0.0211	0.016	0.0177	0.016	0.0339	0.0286	0.036	0.0273	0.0273	0.0265	0.0222	0.0273	0.02	0.0111	0.0202	0.0097	0.0122	0.0091	0.0105	0.03	0.0202	0.0213	0.0198	0.0213	0.0291	0	0	0	0.0163	0.0076	0.0075	0.0066	0.0075	0.0222	0.0145	0.0075	0.0087	0.0137	0.0128	0.0171	0.0227	0	0.0185
Nickel(Ni)	nikD	0.0323	0.0294	0.0194	0.0222	0.0225	0.0282	0.016	0.0177	0.032	0.0339	0.019	0.036	0.0273	0.0273	0.0265	0.0333	0.0364	0.02	0.0222	0.0101	0.0194	0.0244	0.0091	0	0.03	0.0202	0.0213	0.0198	0.0213	0.0291	0.0154	0.0159	0.0172	0.0163	0.0152	0.015	0.0066	0.0075	0.0222	0.0145	0.0075	0	0.0205	0.0192	0.0085	0.0227	0.0108	0.0185
Nickel(Ni)	nikE	0.0403	0.0196	0	0.0333	0.0337	0.007	0.008	0.0088	0.008	0.0254	0.0095	0.027	0.0182	0.0545	0.0265	0.0333	0.0364	0.05	0.0333	0.0303	0.0097	0.0122	0.0182	0	0.02	0.0202	0.0213	0.0396	0.0319	0.0194	0.0154	0.0159	0.0172	0.0163	0.0303	0.0451	0.0197	0.0075	0.0296	0.0217	0.0224	0.0087	0.0137	0.0385	0.0256	0.0227	0.0215	0.0093
Nickel(Ni)	nikR	0.0081	0.0098	0.0097	0.0222	0.0112	0.007	0.008	0.0088	0.008	0.0085	0.0095	0.009	0.0091	0.0091	0.0088	0.0111	0.0091	0.01	0.0111	0.0101	0	0.0122	0.0091	0.0105	0.01	0.0101	0.0106	0.0099	0.0106	0.0097	0.0077	0.0079	0.0086	0	0	0	0.0066	0.0075	0.0074	0.0072	0.0075	0.0087	0.0137	0	0.0085	0.0076	0.0108	0.0093
Nickel(Ni)	nrsA	0	0	0	0	0	0	0	0	0	0	0	0	0.0091	0	0	0	0	0	0	0	0	0	0	0	0	0	0	0	0	0	0	0	0	0	0	0	0	0	0	0	0	0	0	0	0	0	0	0
Nickel(Ni)	nrsR	0.0081	0.0098	0	0.0111	0.0112	0	0	0	0	0	0	0	0.0091	0	0.0088	0	0.0091	0.01	0	0	0	0	0	0	0	0	0	0	0	0.0097	0	0	0	0	0	0	0	0	0	0	0	0.0087	0	0	0	0	0	0
Nickel(Ni)	nrsS	0	0	0	0	0	0	0	0	0	0.0085	0	0	0	0	0	0	0	0	0	0	0	0	0	0	0	0	0	0	0	0	0	0	0	0	0	0	0	0	0	0	0	0	0	0	0	0	0	0
Nickel(Ni),Cadmium(Cd),Lead(Pb)	nmtR	0	0	0	0	0	0	0	0	0	0	0	0	0	0	0	0	0	0	0	0	0	0	0	0	0	0	0	0	0	0	0	0.0079	0	0	0	0	0	0	0	0	0	0	0	0	0	0	0	0
Nickel(Ni),Cobalt(Co)	fecD	0.0242	0.0196	0.0194	0.0111	0.0112	0.0211	0.032	0.0177	0.024	0.0169	0.0095	0.018	0.0182	0.0182	0.0265	0.0222	0.0273	0.03	0.0222	0.0202	0.0097	0.0122	0.0091	0.0105	0.01	0.0202	0.0213	0.0297	0.0106	0.0194	0.0154	0.0079	0	0.0163	0.0227	0.0226	0.0132	0.0301	0.0074	0.0072	0.0149	0.0087	0.0068	0.0385	0.0171	0.0152	0.0215	0
Nickel(Ni),Cobalt(Co)	fecE	0.0242	0.0098	0.0097	0.0111	0.0112	0.007	0.008	0.0177	0.016	0.0085	0.019	0.009	0.0182	0.0273	0.0265	0.0222	0.0182	0.01	0.0222	0.0303	0.0097	0	0	0.0211	0.01	0.0101	0.0319	0.0099	0	0.0097	0.0154	0.0159	0.0086	0.0081	0.0076	0.0075	0.0132	0.0226	0.0074	0.0072	0.0075	0	0	0.0192	0.0085	0	0.0108	0.0093
Selenium(Se)	sodB	0	0	0	0	0	0	0	0	0	0	0	0	0	0	0	0	0	0	0	0	0	0	0	0	0.01	0	0.0106	0.0099	0.0106	0.0097	0.0077	0.0079	0.0086	0.0081	0.0076	0.0075	0.0066	0.0075	0.0074	0.0072	0.0075	0.0087	0.0068	0.0064	0.0085	0.0076	0.0108	0.0093
Silver(Ag)	silA	0	0	0	0	0	0	0	0	0	0	0	0	0	0	0	0	0	0	0	0	0	0	0	0	0	0	0	0.0099	0	0	0.0308	0.0079	0.0086	0	0	0	0	0	0	0	0	0	0.0068	0	0.0085	0.0076	0	0
Silver(Ag)	silB	0	0	0	0	0	0	0	0	0	0	0	0	0	0	0	0	0	0	0	0	0	0	0	0	0.01	0	0	0	0	0	0	0	0	0	0	0	0	0	0	0	0	0	0	0	0	0	0	0
Silver(Ag)	silC	0	0	0	0	0	0	0	0	0	0	0	0	0	0	0	0	0	0	0	0	0	0	0	0	0	0	0	0	0	0	0	0	0	0	0	0	0	0	0	0	0	0	0	0	0	0	0	0
Silver(Ag)	silF	0	0	0	0	0	0	0	0	0	0	0	0	0	0	0	0	0	0	0	0	0	0	0	0	0	0	0	0	0	0	0	0	0	0	0	0	0	0	0	0	0	0	0	0	0	0	0	0
Silver(Ag)	silP	0	0	0	0	0	0	0	0	0.008	0	0	0	0	0	0	0	0	0	0	0	0	0	0	0	0	0	0	0	0	0	0	0	0	0	0	0	0	0	0	0	0.0075	0	0	0	0	0	0	0
Silver(Ag)	silR	0.0081	0	0	0	0	0	0	0	0	0	0	0	0	0.0091	0	0.0111	0	0	0	0	0	0	0	0.0105	0.01	0	0.0106	0	0.0106	0	0	0	0	0.0081	0.0076	0.0075	0	0.015	0.0074	0.0145	0.0149	0	0	0.0064	0	0	0.0215	0.0093
Silver(Ag)	silS	0	0	0	0	0	0	0	0	0	0	0	0	0	0	0	0	0	0	0	0	0	0	0	0	0	0	0	0	0	0	0	0	0	0	0	0	0	0	0	0	0	0	0	0.0064	0	0	0	0
Silver(Ag),Mercury(Hg),Cadmium(Cd)	robA	0	0	0	0	0	0	0	0	0	0	0	0	0	0	0	0	0	0	0	0	0	0	0	0	0	0	0	0	0	0	0	0	0	0	0	0	0	0	0	0	0	0	0	0	0.0085	0	0	0
Tellurium(Te)	actP	0.0081	0.0098	0.0097	0.0111	0.0112	0.007	0.008	0.0088	0.008	0.0085	0.0095	0.009	0.0091	0	0	0	0	0	0	0	0	0	0.0091	0.0105	0	0	0	0	0	0	0.0077	0.0079	0	0.0081	0.0076	0.0075	0.0066	0.0075	0.0074	0.0072	0.0075	0.0087	0.0068	0	0	0	0	0.0093
Tellurium(Te)	klaB/telA/kilB	0	0	0	0	0	0	0	0	0	0	0	0	0	0	0	0	0	0	0	0	0	0	0	0	0	0	0	0	0	0	0	0	0	0	0	0	0	0	0	0	0	0	0	0	0	0	0	0
Tellurium(Te)	tehA	0	0	0	0	0	0	0	0	0	0	0	0	0	0	0	0	0	0	0	0	0	0	0	0	0	0	0	0	0	0	0	0	0	0	0	0	0	0	0	0	0	0	0	0	0	0	0	0
Tellurium(Te)	terC	0	0	0	0	0	0	0	0	0	0	0	0	0	0	0	0	0	0	0	0	0	0	0	0	0	0	0	0	0	0	0.0077	0.0079	0	0.0081	0	0	0	0	0	0	0	0	0.0068	0	0	0	0	0.0093
Tungsten(W)	tupA	0.0081	0.0098	0	0.0111	0.0112	0.007	0.016	0.0177	0.016	0.0169	0.0095	0.009	0.0182	0.0091	0.0088	0.0111	0.0091	0.01	0.0111	0.0101	0.0097	0.0122	0.0091	0.0105	0.01	0.0101	0.0106	0	0.0106	0.0097	0.0154	0.0159	0.0172	0.0163	0.0152	0.015	0.0132	0.015	0.0148	0.0145	0.0149	0.0174	0.0137	0.0128	0.0171	0.0152	0.0215	0.0093
Tungsten(W)	tupB	0.0081	0.0098	0.0097	0.0111	0.0112	0.007	0.008	0.0088	0.008	0.0085	0.0095	0.009	0.0091	0.0091	0.0088	0.0111	0.0091	0.01	0.0111	0.0101	0.0097	0.0122	0.0091	0.0105	0.01	0.0101	0.0106	0	0.0106	0.0097	0.0077	0.0079	0.0086	0.0081	0.0076	0.0075	0.0066	0.0075	0.0074	0.0072	0	0	0.0068	0.0064	0.0085	0.0076	0.0108	0.0093
Tungsten(W)	tupC	0.0242	0.0196	0.0291	0.0333	0.0337	0.0141	0.024	0.0088	0	0.0169	0.019	0.009	0.0273	0.0455	0.0354	0.0333	0.0182	0.04	0.0444	0.0303	0.0583	0	0.0364	0.0421	0.01	0.0303	0.0213	0	0.0106	0.0485	0.0231	0.0556	0.0345	0.0244	0.0076	0.015	0.0197	0.015	0.0222	0.0145	0.0224	0.0261	0.0342	0.0192	0.0171	0.0152	0.043	0.037
Tungsten(W),Molybdenum(Mo)	modA	0	0	0.0097	0.0111	0	0	0	0	0.008	0.0085	0.0095	0	0	0	0	0	0	0	0	0	0	0	0.0091	0.0105	0	0	0	0	0	0.0097	0.0077	0.0079	0.0086	0.0081	0.0076	0.0075	0.0263	0.015	0.0148	0.0145	0.0149	0.0174	0.0068	0.0064	0.0171	0.0076	0.0108	0.0093
Tungsten(W),Molybdenum(Mo)	modB	0.0161	0.0196	0.0097	0.0111	0	0.0211	0.016	0.0265	0.016	0.0085	0.019	0.009	0.0182	0.0273	0.0177	0.0222	0.0273	0.02	0.0333	0.0202	0.0194	0.0122	0.0182	0.0211	0.02	0.0101	0.0106	0.0198	0	0.0097	0.0077	0.0159	0.0086	0.0163	0.0152	0.015	0.0197	0.015	0.0148	0.0145	0.0149	0.0174	0.0205	0.0128	0.0171	0.0152	0.0108	0.0093
Tungsten(W),Molybdenum(Mo)	modC	0.0242	0.0196	0.0291	0.0111	0	0.007	0.008	0.0088	0.016	0.0085	0.0095	0.009	0.0364	0.0091	0.0088	0.0222	0.0273	0.02	0.0222	0.0202	0.0194	0.0244	0.0273	0.0211	0.03	0.0404	0.0106	0.0198	0.0319	0.0194	0.0231	0.0159	0.0172	0.0163	0.0152	0.015	0.0526	0.0376	0.0296	0.0362	0.0224	0.0435	0.0479	0.0321	0.0427	0.0303	0.0108	0.0093
Tungsten(W),Molybdenum(Mo)	tunR	0.0081	0.0098	0.0097	0.0111	0	0.0141	0.008	0.0088	0.008	0	0.0095	0.009	0.0182	0.0091	0	0.0111	0.0091	0.01	0.0111	0.0101	0.0194	0.0122	0.0091	0.0105	0.01	0.0202	0.0106	0.0099	0.0106	0.0097	0	0	0	0.0081	0.0076	0.0075	0.0066	0.0075	0.0148	0.0145	0.0149	0.0087	0	0.0064	0.0085	0	0	0.0185
Tungsten(W),Molybdenum(Mo)	wtpA	0	0	0	0	0	0.007	0.008	0.0088	0.008	0	0.0095	0.009	0.0091	0.0091	0.0088	0.0111	0.0091	0	0.0111	0	0.0097	0.0122	0.0091	0.0105	0	0	0.0106	0.0099	0	0.0097	0	0	0	0	0	0	0	0	0	0	0	0	0	0.0064	0	0	0	0
Tungsten(W),Molybdenum(Mo)	wtpB	0	0	0	0	0	0.007	0.008	0.0088	0.008	0	0	0	0.0091	0.0091	0.0088	0	0.0091	0	0	0	0.0097	0.0122	0	0.0105	0	0	0.0106	0.0099	0	0.0097	0	0	0	0	0	0	0	0	0	0	0	0	0	0	0	0	0	0
Tungsten(W),Molybdenum(Mo)	wtpC	0.0968	0.1078	0.1165	0.1444	0.1461	0.1408	0.12	0.115	0.144	0.1356	0.1429	0.1171	0.0727	0.0455	0.0796	0.0444	0.0818	0.05	0.0889	0.101	0.1068	0.0976	0.1	0.0421	0.08	0.1515	0.1064	0.0693	0.0851	0.1068	0.0769	0.0794	0.0948	0.1626	0.1515	0.1429	0.0658	0.0752	0.0667	0.0942	0.097	0.0957	0.1164	0.1282	0.0684	0.1667	0.0968	0.1111
Vanadium(V)	mexI	0	0	0.0097	0	0	0	0	0	0	0	0	0	0	0	0	0	0	0	0	0	0	0	0	0	0	0	0	0	0	0.0194	0.0077	0.0079	0.0086	0	0	0	0	0	0	0	0	0	0	0	0.0085	0	0	0
Zinc(Zn)	mdtA	0.0081	0	0	0	0	0.007	0.008	0.0088	0	0	0	0.018	0.0182	0	0	0.0111	0	0	0	0	0.0097	0	0.0091	0.0105	0	0.0101	0	0.0099	0.0106	0	0	0	0	0	0	0	0.0132	0.0075	0.0074	0.0072	0.0075	0.0087	0.0068	0.0128	0	0	0.0108	0
Zinc(Zn)	mdtB	0.0081	0.0098	0.0097	0	0	0	0	0.0088	0	0	0	0.009	0	0.0091	0	0	0	0	0.0111	0.0101	0	0	0.0091	0.0105	0	0.0101	0	0	0.0106	0	0	0	0	0	0.0152	0.015	0.0197	0.0226	0.0222	0.0217	0.0224	0.0261	0.0068	0.0064	0	0	0	0
Zinc(Zn)	mdtC	0	0	0	0	0	0.007	0.008	0.0088	0	0	0	0.009	0.0182	0	0.0088	0.0111	0.0091	0.01	0	0	0.0097	0	0.0091	0	0	0	0	0	0	0	0	0	0	0.0163	0	0	0.0066	0.0075	0.0074	0.0072	0.0075	0.0087	0.0068	0	0.0085	0	0.0108	0.0093
Zinc(Zn)	smtB/ziaR	0	0	0	0	0	0	0	0	0	0	0	0	0	0	0	0.0111	0	0	0	0	0	0	0	0	0	0	0	0	0.0106	0	0	0	0	0	0	0	0	0	0	0	0	0	0	0	0	0	0	0
Zinc(Zn)	ziaA	0	0	0	0	0	0	0	0	0	0.0085	0	0	0	0	0	0	0	0	0	0	0	0	0	0	0	0	0	0	0	0	0	0	0	0	0	0	0	0	0	0	0	0	0	0	0	0	0	0
Zinc(Zn)	ziaR	0.0081	0.0196	0.0097	0.0111	0.0112	0.007	0.008	0.0088	0.008	0.0169	0.0095	0.009	0.0091	0.0091	0.0088	0	0.0091	0.01	0.0111	0.0101	0.0097	0.0122	0	0.0105	0.01	0.0101	0.0106	0.0099	0	0	0.0077	0.0079	0.0086	0	0	0	0	0	0	0	0	0	0	0	0	0	0	0.0093
Zinc(Zn)	zitB/ybgR	0	0	0	0	0	0	0	0	0	0	0	0	0	0	0	0	0	0	0	0	0	0	0	0	0	0	0	0	0	0	0	0	0	0	0	0	0	0	0	0	0	0	0	0.0064	0	0.0076	0	0
Zinc(Zn)	zntR/yhdM	0	0.0098	0	0	0	0	0	0	0	0	0	0	0	0	0	0	0	0	0	0	0	0	0	0	0	0	0	0	0	0	0	0	0	0	0	0	0	0	0	0	0	0	0	0	0	0	0	0
Zinc(Zn)	znuA/yebL	0	0	0	0	0	0	0	0	0	0	0	0	0	0	0	0	0	0	0	0	0	0	0	0.0105	0	0	0	0	0	0	0	0	0	0	0	0	0	0	0	0	0	0	0.0068	0	0	0	0	0
Zinc(Zn)	znuB/yebI	0	0	0	0	0	0	0	0	0	0	0	0	0	0	0	0	0	0	0	0	0	0	0	0	0	0	0	0	0	0	0	0	0	0	0	0	0	0	0	0	0	0	0	0	0	0	0	0
Zinc(Zn)	znuC/yebM	0.0242	0.0196	0.0097	0.0111	0.0112	0.0211	0.024	0.0088	0.04	0.0339	0.0286	0.009	0.0091	0.0091	0.0177	0.0111	0.0091	0	0.0111	0.0101	0	0.0122	0.0455	0.0316	0.03	0.0101	0.0106	0.0198	0.0213	0.0291	0.0154	0.0159	0.0172	0.0244	0.0227	0.0226	0.0132	0.0226	0.0148	0.0072	0.0299	0.0261	0.0205	0.0064	0.0171	0.0152	0.043	0.0185
Zinc(Zn)	zraP	0	0	0	0	0	0	0	0	0	0	0	0	0	0	0	0	0	0	0	0	0	0	0	0	0	0	0	0	0	0	0	0	0	0	0	0	0	0	0	0	0	0.0087	0	0	0	0	0	0
Zinc(Zn)	zraR/hydH	0.1048	0.1078	0.1165	0.1333	0.1236	0.1056	0.128	0.1416	0.12	0.1186	0.1143	0.0901	0.1182	0.0909	0.0973	0.0778	0.1273	0.11	0.0778	0.0909	0.1165	0.1585	0.1364	0.1053	0.14	0.101	0.1596	0.1089	0.0851	0.1262	0.1538	0.1429	0.1379	0.122	0.1136	0.1128	0.1118	0.0902	0.1111	0.0942	0.1045	0.1217	0.0822	0.1218	0.0769	0.0606	0.1505	0.1204
Zinc(Zn)	zur/yjbK	0	0	0	0	0	0	0	0	0	0	0	0	0	0	0	0	0	0	0	0	0	0	0	0	0	0	0	0	0	0	0	0	0	0	0.0076	0.0075	0	0	0	0	0	0	0	0	0	0	0	0
Zinc(Zn),Cadmium(Cd)	czrA	0	0	0	0	0	0	0	0	0	0	0	0	0	0	0	0	0	0	0	0	0	0	0	0	0.01	0	0	0	0	0	0	0	0	0	0	0	0	0	0	0	0	0	0	0	0	0	0	0
Zinc(Zn),Cadmium(Cd)	zipB	0	0	0	0	0	0.007	0.008	0.0088	0.008	0	0	0.009	0	0.0091	0	0	0	0	0	0.0101	0.0097	0	0	0	0.01	0	0.0106	0.0099	0	0	0	0	0	0.0081	0.0076	0.0075	0	0	0	0	0	0	0	0	0	0	0	0.0093
Zinc(Zn),Iron(Fe),Cobalt(Co),Nickel(Ni),Copper(Cu),Cadmium(Cd)	zupT/ygiE	0.0081	0.0098	0.0097	0.0111	0.0112	0	0	0	0	0	0.0095	0	0.0091	0.0091	0.0088	0.0111	0	0	0	0.0101	0	0.0122	0	0.0105	0	0.0101	0	0	0.0106	0.0097	0.0077	0.0079	0.0086	0	0	0	0	0	0.0074	0.0072	0	0	0	0	0	0	0	0
Zinc(Zn),Lead(Pb)	zraS/hydG	0	0	0	0	0	0.007	0.008	0.0088	0	0	0	0.009	0.0091	0	0.0088	0	0	0	0	0	0	0	0	0.0105	0	0	0	0	0	0	0.0154	0.0079	0.0172	0.0081	0.0076	0.0075	0.0066	0	0.0074	0	0	0	0	0	0	0	0	0
Zinc(Zn),Manganese(Mn),Iron(Fe)	troA	0	0	0	0	0	0	0	0	0	0	0	0	0	0	0	0	0	0	0	0	0	0	0	0	0	0	0	0	0	0	0	0	0	0	0	0	0	0	0	0	0	0	0	0.0064	0.0085	0.0076	0.0108	0
Zinc(Zn),Manganese(Mn),Iron(Fe)	troB	0.0081	0.0098	0.0097	0.0111	0.0112	0.0141	0.008	0.0177	0.016	0.0085	0.0095	0.018	0.0091	0.0091	0.0088	0.0111	0	0.01	0.0111	0.0101	0.0194	0.0244	0.0182	0.0211	0.02	0.0101	0.0106	0.0099	0.0106	0.0194	0.0077	0.0079	0.0086	0.0325	0.0152	0.015	0.0263	0.0301	0.0148	0.0217	0.0149	0.0174	0.0068	0.0192	0.0342	0.0227	0.0108	0
Zinc(Zn),Tellurium(Te)	pitA	0	0	0	0	0	0	0	0	0	0	0	0	0	0	0	0	0	0	0	0	0	0	0	0	0	0	0	0	0	0	0	0	0	0.0081	0.0076	0.0075	0.0132	0.0075	0.0074	0.0072	0.0075	0	0	0	0	0	0	0
Zinc(Zn),Tungsten(W)	baeR	0.0161	0.0098	0.0194	0	0	0	0.008	0	0.008	0.0085	0.019	0.009	0.0091	0.0182	0.0177	0.0333	0.0273	0.01	0.0222	0.0202	0.0097	0	0.0091	0.0211	0.01	0	0.0106	0.0099	0.0213	0.0097	0.0308	0.0238	0.0259	0.0163	0.0076	0.0075	0.0197	0.0226	0.0296	0.029	0.0448	0.0261	0.0137	0.0128	0.0427	0.0379	0.0108	0.0185
Zinc(Zn),Tungsten(W)	baeS	0	0	0	0	0	0	0	0	0	0	0	0	0	0	0	0	0	0	0	0	0	0	0	0	0	0	0	0	0	0	0	0	0	0	0	0	0	0	0	0	0	0	0	0	0	0.0076	0	0
[truncated: 40 more columns]
