# Supplementary material for: Establishment of Genome Based Criteria for Classification of the Family Desulfovibrionaceae and Proposal of Two Novel Genera, Alkalidesulfovibrio gen. nov. and Salidesulfovibrio gen. nov
Source: Front Microbiol. 2022 May 25;13:738205. doi: 10.3389/fmicb.2022.738205 (PMC9174804; doi:10.3389/fmicb.2022.738205)
Supplement: Supplementary file 3 [file Data_Sheet_1.ZIP]

Archive with 1 entries (1 files):
- Figure3.html
